# Supplementary material for: Comprehensive analysis of the BC200 ribonucleoprotein reveals a reciprocal regulatory function with CSDE1/UNR
Source: Nucleic Acids Res. 2018 Sep 22;46(21):11575–91. doi: 10.1093/nar/gky860 (PMC6265466; doi:10.1093/nar/gky860)
Supplement: Supplementary Data [file gky860_supplemental_files.zip]

Archive with 4 entries (4 files):
- Revised Supplementary Figures.pdf
- Supplementary File 1 - MS Data.xlsx
- Supplementary File 2 -GO Enrichment.xlsx
- Supplementary File 3 - GO Enrichment MCF7 & MEF.xlsx
