# Supplementary material for: Comprehensive analysis of the BC200 ribonucleoprotein reveals a reciprocal regulatory function with CSDE1/UNR
Source: Nucleic Acids Res. 2018 Sep 22;46(21):11575–91. doi: 10.1093/nar/gky860 (PMC6265466; doi:10.1093/nar/gky860)
Supplement: Supplementary Data [file gky860_supplemental_files.zip › Supplementary File 1 - MS Data.xlsx]

## Sheet: All Data
Gene Name	MCF-7 BC200-1	MCF-7 BC200-2	MCF-7 BC200-3	MCF-7 BC200 Average	MCF-7 BC1-1	MCF-7 BC1-2	MCF-7 BC1-3	MCF-7 BC1 Average	MCF-7 BCSCR-1	MCF-7 BCSCR-2	MCF-7 BCSCR-3	MCF-7 BCSCR Average	MEF BC200-1	MEF BC200-2	MEF BC200-3	MEF BC200 Average	MEF BC1-1	MEF BC1-2	MEF BC1-3	MEF BC1 Average	MEF BCSCR-1	MEF BCSCR-2	MEF BCSCR-3	MEF BCSCR Average	MDAMB231 BC200-1	MDAMB231 BC200-2	MDAMB231 BC200-3	MDAMB231 BC200 Average	MDAMB231 BCSCR	HEK293T BC200-1	HEK293T BC200-2	HEK293T BC200-3	HEK293T BC200 Average	HEK293T BCSCR	SUM
ACTB	0	5	0	1.66667	0	0	0	0	0	0	0	0	0	4	4	2.66667	18	8	0	8.66667	0	0	4	1.33333	0	0	0	0	0	0	0	0	0	0	57.3333
ACTC1	0	0	0	0	0	0	0	0	0	1	0	0.333333	12	0	0	4	15	0	6	7	0	0	0	0	0	0	0	0	0	0	0	0	0	0	45.3333
ACTG1	2	5	0	2.33333	0	0	0	0	6	0	0	2	14	0	0	4.66667	0	0	10	3.33333	0	3	0	1	0	28	46	24.6667	0	34	30	0	21.3333	0	237.333
ACTR2	0	0	0	0	0	0	0	0	0	0	0	0	0	0	0	0	0	0	0	0	0	0	0	0	0	1	1	0.666667	0	0	0	0	0	0	2.66667
ADAR	0	0	0	0	0	0	0	0	5	0	0	1.66667	13	12	0	8.33333	1	3	0	1.33333	7	21	3	10.3333	4	0	0	1.33333	0	0	0	0	0	0	92
AFDN	0	0	0	0	0	0	0	0	0	0	0	0	0	0	0	0	0	0	0	0	0	0	0	0	0	0	2	0.666667	0	1	0	0	0.333333	0	4
AHNAK	0	0	0	0	0	0	0	0	0	0	0	0	0	0	0	0	0	0	0	0	0	0	0	0	0	24	23	15.6667	0	1	2	0	1	0	66.6667
AIFM1	0	0	0	0	0	0	0	0	0	0	0	0	0	0	0	0	0	0	0	0	0	0	0	0	0	0	0	0	0	0	2	0	0.666667	0	2.66667
AIM1	0	0	0	0	0	0	0	0	0	0	0	0	0	0	0	0	0	0	0	0	0	0	0	0	0	0	0	0	0	0	0	0	0	0	0
Aimp1	0	0	0	0	0	0	0	0	0	0	0	0	1	0	0	0.333333	0	0	0	0	0	0	0	0	0	0	0	0	0	0	0	0	0	0	1.33333
AKAP2	0	0	0	0	0	0	0	0	0	0	0	0	0	0	0	0	0	0	0	0	0	0	0	0	0	1	1	0.666667	0	0	0	0	0	0	2.66667
Alyref	0	0	0	0	0	0	0	0	0	0	0	0	0	0	0	0	3	0	0	1	0	0	0	0	0	0	0	0	0	0	0	0	0	0	4
AMOT	0	0	0	0	0	0	0	0	0	0	0	0	0	0	0	0	0	0	0	0	0	0	0	0	0	0	0	0	0	34	31	0	21.6667	0	86.6667
AMOTL1	0	0	0	0	0	0	0	0	0	0	0	0	0	0	0	0	0	0	0	0	0	0	0	0	0	0	0	0	0	0	4	0	1.33333	0	5.33333
AMY1A	0	0	0	0	0	0	0	0	0	0	0	0	0	0	0	0	0	0	0	0	0	0	0	0	0	0	0	0	0	0	3	0	1	0	4
ANXA2	0	0	0	0	0	0	0	0	0	0	0	0	0	0	0	0	0	0	0	0	0	0	0	0	0	6	5	3.66667	0	4	2	0	2	0	22.6667
Ap3d1	0	0	0	0	0	0	0	0	0	0	0	0	1	0	0	0.333333	0	0	0	0	0	1	0	0.333333	1	0	0	0.333333	0	0	0	0	0	0	4
Apoh	0	0	0	0	0	0	0	0	0	0	0	0	2	3	0	1.66667	3	2	0	1.66667	0	6	1	2.33333	0	0	0	0	0	0	0	0	0	0	22.6667
APOOL	0	0	0	0	0	0	0	0	0	0	0	0	0	0	0	0	0	0	0	0	0	0	0	0	0	0	0	0	0	0	1	0	0.333333	0	1.33333
ARG1	0	0	0	0	0	0	0	0	0	0	0	0	0	0	0	0	0	0	0	0	0	0	0	0	0	2	2	1.33333	0	5	1	0	2	0	13.3333
ARL6IP4	1	2	3	2	1	4	2	2.33333	0	1	1	0.666667	0	0	0	0	0	0	0	0	0	0	0	0	1	2	2	1.66667	0	2	2	0	1.33333	0	32
ARPC1B	0	0	0	0	0	0	0	0	0	0	0	0	0	0	0	0	0	0	0	0	0	0	0	0	0	0	2	0.666667	0	0	0	0	0	0	2.66667
ARPC5	0	0	0	0	0	0	0	0	0	0	0	0	0	0	0	0	0	0	0	0	0	0	0	0	0	0	1	0.333333	0	0	0	0	0	0	1.33333
ATAD3A	0	0	0	0	0	0	0	0	0	0	0	0	0	0	0	0	0	0	0	0	0	0	0	0	0	0	0	0	0	9	15	0	8	0	32
ATP5A1	0	0	0	0	0	0	0	0	0	0	0	0	0	0	0	0	0	0	0	0	0	0	0	0	0	0	0	0	0	4	6	0	3.33333	0	13.3333
ATP5B	0	0	0	0	0	0	0	0	1	0	0	0.333333	0	0	0	0	0	0	0	0	0	0	0	0	0	0	0	0	0	4	5	0	3	0	13.3333
ATP5D	0	0	0	0	0	0	0	0	0	0	0	0	0	0	0	0	0	0	0	0	0	0	0	0	0	0	0	0	0	0	1	0	0.333333	0	1.33333
Atrx	0	0	0	0	0	0	0	0	0	0	0	0	0	0	0	0	1	0	0	0.333333	0	0	0	0	0	0	0	0	0	0	0	0	0	0	1.33333
Atxn2	0	0	0	0	0	0	0	0	0	0	0	0	2	1	0	1	0	0	0	0	0	0	0	0	0	0	0	0	0	0	0	0	0	0	4
ATXN2L	0	0	0	0	0	0	0	0	0	0	0	0	0	0	0	0	0	0	0	0	0	0	0	0	0	5	3	2.66667	0	0	0	0	0	0	10.6667
AZGP1	0	0	0	0	0	0	0	0	0	0	0	0	0	0	0	0	0	0	0	0	0	0	0	0	0	0	0	0	0	0	0	0	0	0	0
BAIAP2	0	0	0	0	0	0	0	0	0	0	0	0	0	0	0	0	0	0	0	0	0	0	0	0	0	4	2	2	0	0	0	0	0	0	8
BOD1L1	0	0	0	0	0	0	0	0	0	0	0	0	0	0	0	0	0	0	0	0	0	0	0	0	0	0	0	0	0	0	0	0	0	0	0
C11orf57	0	0	0	0	0	0	0	0	0	0	0	0	0	0	0	0	0	0	0	0	0	0	0	0	0	0	1	0.333333	0	1	0	0	0.333333	0	2.66667
C14orf166	0	0	0	0	0	0	0	0	0	0	0	0	0	0	0	0	0	0	0	0	0	0	0	0	3	2	0	1.66667	0	1	0	0	0.333333	0	8
C15orf52	0	0	0	0	0	0	0	0	0	0	0	0	0	0	0	0	0	0	0	0	0	0	0	0	1	6	5	4	0	0	0	0	0	0	16
C7orf55	0	0	0	0	0	0	0	0	0	0	0	0	0	0	0	0	0	0	0	0	0	0	0	0	0	3	2	1.66667	0	3	4	0	2.33333	0	16
C8a	3	0	0	1	5	0	0	1.66667	8	0	0	2.66667	4	5	0	3	4	7	0	3.66667	0	6	3	3	0	0	0	0	1	0	0	0	0	0	61
C8b	5	0	0	1.66667	6	0	0	2	11	0	1	4	6	5	2	4.33333	4	5	2	3.66667	0	6	3	3	0	0	0	0	0	0	0	1	0.333333	0	76
C8g	5	0	0	1.66667	4	0	0	1.33333	4	0	0	1.33333	2	2	0	1.33333	4	3	0	2.33333	1	4	1	2	0	0	0	0	0	0	0	0	0	0	40
CALD1	0	0	0	0	0	0	0	0	0	0	0	0	0	0	0	0	0	0	0	0	0	0	0	0	0	4	8	4	0	0	0	0	0	0	16
CALML5	0	0	0	0	0	0	0	0	0	0	0	0	0	0	0	0	0	0	0	0	0	0	0	0	0	0	2	0.666667	0	2	0	0	0.666667	0	5.33333
CAMK2D	0	0	0	0	0	0	0	0	0	0	0	0	0	0	0	0	0	0	0	0	0	0	0	0	0	0	0	0	0	1	1	0	0.666667	0	2.66667
CAPN1	0	0	0	0	0	0	0	0	0	0	0	0	0	0	0	0	0	0	0	0	0	0	0	0	0	0	0	0	0	0	0	0	0	0	0
CAPNS1	0	0	0	0	0	0	0	0	0	0	0	0	0	0	0	0	0	0	0	0	0	0	0	0	0	0	0	0	0	0	0	0	0	0	0
Caprin1	0	0	0	0	0	0	0	0	0	0	0	0	0	0	0	0	1	0	0	0.333333	0	0	0	0	0	0	0	0	0	0	0	0	0	0	1.33333
CAPZA1	0	0	0	0	0	0	0	0	0	0	0	0	0	0	0	0	0	0	0	0	0	0	0	0	0	2	3	1.66667	0	2	1	0	1	0	10.6667
CAPZB	0	0	0	0	0	0	0	0	0	0	0	0	0	0	0	0	0	0	0	0	0	0	0	0	0	0	2	0.666667	0	0	0	0	0	0	2.66667
CASP14	0	0	0	0	0	0	0	0	0	0	0	0	0	0	0	0	0	0	0	0	0	0	0	0	0	0	3	1	0	2	0	0	0.666667	0	6.66667
CAT	0	0	0	0	0	0	0	0	0	0	0	0	0	0	0	0	0	0	0	0	0	0	0	0	0	0	1	0.333333	0	0	1	0	0.333333	0	2.66667
Cbx3	0	0	0	0	0	0	0	0	0	0	0	0	1	0	0	0.333333	1	0	0	0.333333	0	0	0	0	0	0	0	0	0	0	0	0	0	0	2.66667
Cbx5	0	0	0	0	0	0	0	0	0	0	0	0	1	0	0	0.333333	0	0	0	0	0	0	0	0	0	0	0	0	0	0	0	0	0	0	1.33333
CDC42	0	0	0	0	0	0	0	0	0	0	0	0	0	0	0	0	0	0	0	0	0	0	0	0	0	0	1	0.333333	0	0	0	0	0	0	1.33333
CDKN2AIP	0	0	0	0	0	0	0	0	0	0	0	0	10	8	3	7	8	2	0	3.33333	2	7	7	5.33333	3	2	1	2	0	0	0	0	0	0	70.6667
CDSN	0	1	0	0.333333	0	0	0	0	0	0	0	0	0	0	0	0	0	0	0	0	0	0	0	0	0	0	1	0.333333	0	2	0	0	0.666667	0	5.33333
CELF1	0	0	0	0	0	0	0	0	0	0	0	0	0	0	0	0	0	0	0	0	0	0	0	0	0	4	0	1.33333	0	0	0	0	0	0	5.33333
CEP131	0	0	0	0	0	0	0	0	0	0	0	0	0	0	0	0	0	0	0	0	0	0	0	0	0	0	0	0	0	0	1	0	0.333333	0	1.33333
CEP55	0	0	0	0	0	0	0	0	0	0	0	0	0	0	0	0	0	0	0	0	0	0	0	0	0	0	0	0	0	0	0	0	0	0	0
Cfb	1	0	0	0.333333	1	0	0	0.333333	0	0	0	0	0	0	0	0	0	1	0	0.333333	0	0	0	0	0	0	0	0	0	0	0	0	0	0	4
CHCHD3	0	0	0	0	0	0	0	0	0	0	0	0	0	0	0	0	1	0	0	0.333333	0	0	0	0	0	0	0	0	0	3	5	0	2.66667	0	12
Chtop	0	0	0	0	0	0	0	0	0	0	0	0	0	0	0	0	1	0	0	0.333333	0	0	0	0	0	0	0	0	0	0	0	0	0	0	1.33333
CIRBP	0	0	0	0	0	0	0	0	0	0	0	0	0	0	0	0	0	0	0	0	0	0	0	0	0	2	2	1.33333	0	1	1	0	0.666667	0	8
CKAP4	0	0	0	0	0	0	0	0	0	0	0	0	1	0	0	0.333333	2	0	0	0.666667	0	2	0	0.666667	0	0	0	0	0	2	3	0	1.66667	0	13.3333
CLTC	0	0	0	0	0	0	0	0	0	0	0	0	0	0	0	0	0	0	0	0	0	0	0	0	0	0	1	0.333333	0	0	0	0	0	0	1.33333
CNN2	0	0	0	0	0	0	0	0	0	0	0	0	0	0	0	0	0	0	0	0	0	0	0	0	0	1	0	0.333333	0	0	0	0	0	0	1.33333
CNN3	0	0	0	0	0	0	0	0	0	0	0	0	0	0	0	0	0	0	0	0	0	0	0	0	0	0	5	1.66667	0	0	0	0	0	0	6.66667
Col1a1	0	0	0	0	0	0	0	0	0	0	0	0	0	0	0	0	4	0	0	1.33333	0	0	0	0	0	0	0	0	0	0	0	0	0	0	5.33333
Col1a2	0	0	0	0	0	0	0	0	0	0	0	0	0	0	0	0	1	0	0	0.333333	0	0	0	0	0	0	0	0	0	0	0	0	0	0	1.33333
CORO1C	0	0	0	0	0	0	0	0	0	0	0	0	0	0	0	0	0	0	0	0	0	0	0	0	0	2	4	2	0	4	5	0	3	0	20
CPNE3	0	0	0	0	0	0	0	0	1	0	0	0.333333	0	0	0	0	0	0	0	0	0	0	0	0	0	0	0	0	0	0	0	0	0	0	1.33333
CSDE1	34	16	36	28.6667	15	33	24	24	0	0	0	0	31	33	12	25.3333	32	28	21	27	0	0	0	0	39	23	23	28.3333	0	17	12	10	13	0	585.333
CSNK1A1	0	0	0	0	0	0	0	0	0	0	0	0	0	0	0	0	0	0	0	0	0	0	0	0	0	0	0	0	0	0	0	0	0	0	0
CSNK1D	0	0	0	0	0	0	0	0	0	0	0	0	0	0	0	0	0	0	0	0	0	0	0	0	0	0	0	0	0	0	0	0	0	0	0
CST2	0	0	0	0	0	0	0	0	0	0	0	0	0	0	0	0	0	0	0	0	0	0	0	0	0	0	0	0	0	0	1	0	0.333333	0	1.33333
CSTA	0	0	0	0	0	0	0	0	0	0	0	0	0	0	0	0	0	0	0	0	0	0	0	0	0	2	6	2.66667	0	6	2	0	2.66667	0	21.3333
CTTN	0	0	0	0	0	0	0	0	0	0	0	0	0	0	0	0	0	0	0	0	0	0	0	0	0	0	1	0.333333	0	0	0	0	0	0	1.33333
CXXC1	0	0	0	0	0	0	0	0	0	0	0	0	0	0	0	0	0	0	0	0	0	0	0	0	0	0	0	0	0	0	0	0	0	0	0
DAD1	0	0	0	0	0	0	0	0	0	0	0	0	0	0	0	0	0	0	0	0	0	0	0	0	0	0	0	0	0	1	0	0	0.333333	0	1.33333
DAPK3	0	0	0	0	0	0	0	0	0	0	0	0	0	0	0	0	0	0	0	0	0	0	0	0	0	0	1	0.333333	0	0	0	0	0	0	1.33333
DBN1	0	0	0	0	0	0	0	0	0	0	0	0	0	0	0	0	0	0	0	0	0	0	0	0	0	0	0	0	0	1	3	0	1.33333	0	5.33333
DCD	2	4	1	2.33333	2	3	3	2.66667	1	0	0	0.333333	0	0	0	0	0	0	0	0	0	0	0	0	0	3	5	2.66667	0	7	4	0	3.66667	0	46.6667
DDX1	0	0	0	0	0	0	0	0	0	0	0	0	2	0	0	0.666667	1	0	0	0.333333	1	10	4	5	0	3	2	1.66667	0	0	0	0	0	1	31.6667
DDX17	5	3	4	4	0	2	0	0.666667	0	4	5	3	13	15	5	11	13	4	0	5.66667	5	13	13	10.3333	15	9	8	10.6667	4	7	4	5	5.33333	10	216.667
Ddx18	0	0	0	0	0	0	0	0	0	0	0	0	0	0	0	0	3	0	0	1	0	0	0	0	0	0	0	0	0	0	0	0	0	0	4
DDX19A	0	0	0	0	0	0	0	0	0	0	0	0	0	0	0	0	0	0	0	0	0	0	0	0	0	0	1	0.333333	0	0	0	0	0	0	1.33333
DDX19B	0	0	0	0	0	0	0	0	0	0	0	0	0	0	0	0	0	0	0	0	0	0	0	0	0	2	0	0.666667	0	3	1	0	1.33333	0	8
Ddx21	0	0	0	0	0	0	0	0	0	3	0	1	10	16	15	13.6667	13	5	0	6	6	16	29	17	5	0	0	1.66667	0	0	0	0	0	9	166.333
DDX3X	0	4	0	1.33333	0	2	0	0.666667	0	2	0	0.666667	4	4	0	2.66667	6	2	0	2.66667	0	3	0	1	4	11	11	8.66667	0	8	5	0	4.33333	2	90
DDX41	3	0	0	1	0	5	0	1.66667	0	0	0	0	0	0	0	0	0	0	0	0	0	0	0	0	0	3	2	1.66667	0	2	0	0	0.666667	5	25
DDX46	0	0	0	0	0	0	0	0	0	0	0	0	0	0	0	0	0	0	0	0	0	0	0	0	0	0	1	0.333333	0	0	0	0	0	0	1.33333
Ddx47	0	0	0	0	0	0	0	0	0	0	0	0	0	0	0	0	2	0	0	0.666667	0	0	0	0	0	0	0	0	0	0	0	0	0	0	2.66667
DDX5	6	2	8	5.33333	0	2	4	2	6	7	0	4.33333	15	16	5	12	15	7	3	8.33333	5	14	18	12.3333	12	9	12	11	6	7	3	4	4.66667	13	259
Ddx54	0	0	0	0	0	0	0	0	0	0	0	0	0	0	0	0	1	0	0	0.333333	0	0	0	0	0	0	0	0	0	0	0	0	0	0	1.33333
DDX58	16	20	11	15.6667	6	14	6	8.66667	0	0	0	0	0	0	0	0	0	0	0	0	0	0	0	0	12	28	32	24	0	0	0	0	0	0	193.333
DDX6	4	0	9	4.33333	0	4	0	1.33333	0	0	0	0	6	5	1	4	6	2	0	2.66667	0	0	3	1	9	2	4	5	0	0	1	0	0.333333	0	74.6667
Dek	0	0	0	0	0	0	0	0	0	0	0	0	0	0	0	0	1	0	0	0.333333	0	0	0	0	3	0	0	1	0	0	0	0	0	0	5.33333
DHX15	2	0	6	2.66667	0	0	0	0	0	0	0	0	11	11	5	9	8	5	1	4.66667	2	4	7	4.33333	11	14	12	12.3333	0	2	1	5	2.66667	4	146.667
DHX29	0	0	0	0	0	0	0	0	0	0	0	0	0	0	0	0	0	0	0	0	0	0	0	0	0	2	0	0.666667	0	0	0	0	0	0	2.66667
DHX30	7	0	9	5.33333	3	13	5	7	2	1	0	1	17	12	8	12.3333	12	10	11	11	2	10	10	7.33333	26	8	0	11.3333	0	4	1	9	4.66667	9	249
DHX36	8	13	21	14	0	1	0	0.333333	0	0	0	0	12	8	4	8	0	0	0	0	2	4	3	3	19	18	14	17	0	21	15	5	13.6667	2	226
DHX57	0	0	0	0	0	0	0	0	0	0	0	0	6	3	0	3	0	0	0	0	0	0	0	0	7	3	3	4.33333	0	5	1	0	2	0	37.3333
Dhx58	0	0	0	0	0	0	0	0	0	0	0	0	5	0	0	1.66667	0	1	0	0.333333	4	2	0	2	0	0	0	0	0	0	0	0	0	0	16
DHX9	34	36	45	38.3333	19	38	26	27.6667	35	41	31	35.6667	50	42	23	38.3333	35	28	17	26.6667	15	50	34	33	71	49	60	60	29	40	35	25	33.3333	28	1229
DICER1	1	1	0	0.666667	0	0	0	0	0	0	0	0	1	0	0	0.333333	0	0	0	0	0	0	2	0.666667	1	0	0	0.333333	0	0	0	0	0	0	8
Dkc1	0	0	0	0	0	0	0	0	0	0	0	0	1	1	0	0.666667	0	0	0	0	1	1	0	0.666667	0	0	0	0	0	0	0	0	0	0	5.33333
DNM2	0	0	0	0	0	0	0	0	0	0	0	0	0	0	0	0	0	0	0	0	0	0	0	0	0	1	2	1	0	0	0	0	0	0	4
DOCK7	0	0	0	0	0	0	0	0	0	0	0	0	0	0	0	0	0	0	0	0	0	0	0	0	0	0	0	0	0	7	2	0	3	0	12
DSC1	0	0	0	0	0	0	0	0	0	0	0	0	0	0	0	0	0	0	0	0	0	0	0	0	0	0	1	0.333333	0	0	0	0	0	0	1.33333
DSG1	0	6	2	2.66667	0	0	0	0	0	0	0	0	0	0	0	0	0	0	0	0	0	0	0	0	0	3	6	3	0	8	5	0	4.33333	0	40
DSG2	0	0	0	0	0	0	0	0	0	0	0	0	0	0	0	0	0	0	0	0	0	0	0	0	0	0	0	0	0	0	2	0	0.666667	0	2.66667
DSP	0	11	3	4.66667	0	1	0	0.333333	1	1	0	0.666667	0	0	0	0	0	0	0	0	0	0	0	0	0	4	14	6	0	28	8	0	12	0	94.6667
ECHS1	0	0	0	0	0	0	0	0	2	0	0	0.666667	0	0	0	0	0	0	0	0	0	0	0	0	0	0	0	0	0	0	0	0	0	0	2.66667
EDC4	0	0	0	0	0	0	0	0	0	0	0	0	0	0	0	0	0	0	0	0	0	0	3	1	0	2	0	0.666667	0	6	3	0	3	3	21.6667
EEF1A1	2	0	2	1.33333	1	1	0	0.666667	4	2	1	2.33333	2	3	1	2	2	2	1	1.66667	1	4	0	1.66667	2	0	0	0.666667	0	0	0	0	0	1	42.3333
EEF1A1P5	0	0	0	0	0	0	0	0	0	0	0	0	0	0	0	0	0	0	0	0	0	0	0	0	0	9	13	7.33333	0	4	3	0	2.33333	0	38.6667
EEF1A2	0	0	0	0	0	0	0	0	2	0	0	0.666667	0	0	0	0	0	0	0	0	0	0	0	0	0	0	0	0	0	0	0	0	0	0	2.66667
EIF2AK2	4	0	4	2.66667	0	2	0	0.666667	7	5	2	4.66667	0	2	0	0.666667	0	1	0	0.333333	2	9	1	4	5	11	12	9.33333	1	0	0	0	0	0	90.3333
EIF2S1	0	0	0	0	0	0	0	0	0	0	0	0	0	1	1	0.666667	0	1	0	0.333333	0	2	1	1	0	0	0	0	0	0	0	0	0	0	8
EIF4A2	0	0	0	0	0	0	0	0	0	0	0	0	0	0	0	0	0	0	0	0	0	0	0	0	0	0	0	0	0	1	0	0	0.333333	0	1.33333
Eif4a3	0	0	0	0	0	0	0	0	0	0	0	0	0	0	0	0	3	0	0	1	0	0	0	0	0	0	0	0	0	0	0	0	0	0	4
EIF4G1	0	0	0	0	0	0	0	0	0	0	0	0	0	0	0	0	0	0	0	0	0	0	0	0	0	1	0	0.333333	0	0	0	0	0	0	1.33333
ELAVL1	0	0	0	0	0	0	0	0	0	0	0	0	1	0	0	0.333333	3	1	0	1.33333	1	1	0	0.666667	0	1	1	0.666667	0	1	0	0	0.333333	0	13.3333
EMD	0	0	0	0	0	0	0	0	0	0	0	0	0	0	0	0	0	0	0	0	0	0	0	0	0	1	1	0.666667	0	2	2	0	1.33333	0	8
ENAH	0	0	0	0	0	0	0	0	0	0	0	0	0	0	0	0	0	0	0	0	0	0	0	0	0	0	0	0	0	0	1	0	0.333333	0	1.33333
EPB41L5	0	0	1	0.333333	0	1	1	0.666667	0	1	0	0.333333	0	0	0	0	0	0	0	0	0	0	0	0	0	0	0	0	0	0	0	0	0	0	5.33333
EPPK1	0	0	0	0	0	0	0	0	5	0	0	1.66667	0	0	0	0	0	0	0	0	0	0	0	0	0	0	0	0	0	0	0	0	0	0	6.66667
ERH	0	0	0	0	0	0	0	0	0	0	0	0	0	0	0	0	0	0	0	0	0	0	0	0	0	0	0	0	0	3	0	0	1	2	6
ERLIN1	0	0	0	0	0	0	0	0	0	0	0	0	0	0	0	0	0	0	0	0	0	0	0	0	0	0	0	0	0	2	0	0	0.666667	0	2.66667
ERLIN2	0	0	0	0	0	0	0	0	0	0	0	0	0	0	0	0	0	0	0	0	0	0	0	0	0	0	0	0	0	3	2	0	1.66667	0	6.66667
EWSR1	0	0	0	0	0	0	0	0	0	0	0	0	0	0	0	0	0	0	0	0	0	0	0	0	0	4	2	2	0	1	1	0	0.666667	0	10.6667
FABP5	0	0	0	0	0	0	0	0	0	0	0	0	0	0	0	0	0	0	0	0	0	0	0	0	0	0	2	0.666667	0	2	0	0	0.666667	0	5.33333
FAM120A	28	4	36	22.6667	0	0	0	0	12	20	11	14.3333	19	13	8	13.3333	5	0	0	1.66667	5	9	14	9.33333	32	12	11	18.3333	0	0	0	6	2	1	327.667
FAM120C	1	0	7	2.66667	0	0	0	0	0	0	0	0	5	0	0	1.66667	0	0	0	0	0	0	0	0	4	0	0	1.33333	0	0	0	0	0	0	22.6667
FAM133A	1	0	1	0.666667	1	1	1	1	0	0	0	0	0	0	0	0	0	0	0	0	0	0	0	0	0	0	0	0	0	0	0	0	0	0	6.66667
FAM133B	0	0	0	0	0	0	0	0	0	0	0	0	0	0	0	0	0	0	0	0	0	0	0	0	0	0	0	0	0	1	2	0	1	0	4
FAM83B	0	0	0	0	0	0	0	0	0	0	0	0	0	0	0	0	0	0	0	0	0	0	0	0	0	0	0	0	0	0	0	0	0	0	0
FAM83H	0	0	0	0	0	0	0	0	0	0	0	0	0	0	0	0	0	0	0	0	0	0	0	0	0	0	0	0	0	0	0	0	0	0	0
Fam98b	0	0	0	0	0	0	0	0	0	0	0	0	0	0	0	0	0	0	0	0	1	0	0	0.333333	0	0	0	0	0	0	0	0	0	0	1.33333
FAU	1	0	1	0.666667	1	0	0	0.333333	3	0	0	1	1	1	0	0.666667	0	0	1	0.333333	0	0	1	0.333333	1	1	0	0.666667	0	0	1	1	0.666667	1	19.6667
Fbl	0	0	0	0	0	0	0	0	0	0	0	0	0	0	0	0	3	0	0	1	0	1	3	1.33333	0	0	0	0	0	0	0	0	0	0	9.33333
Fbln2	0	0	0	0	0	0	0	0	0	0	0	0	0	0	0	0	2	0	0	0.666667	0	0	0	0	0	0	0	0	0	0	0	0	0	0	2.66667
FEN1	0	0	0	0	0	0	0	0	0	0	0	0	0	0	0	0	0	0	0	0	0	0	0	0	0	0	0	0	0	1	0	0	0.333333	0	1.33333
FGB	1	0	0	0.333333	1	0	1	0.666667	0	1	0	0.333333	3	2	2	2.33333	3	2	2	2.33333	0	2	3	1.66667	1	0	0	0.333333	0	0	0	1	0.333333	0	33.3333
FGG	0	0	0	0	1	0	0	0.333333	1	0	0	0.333333	0	0	0	0	1	1	0	0.666667	0	0	1	0.333333	0	0	0	0	0	0	0	0	0	0	6.66667
FLG2	0	1	1	0.666667	0	0	0	0	0	0	1	0.333333	0	0	0	0	0	0	0	0	0	0	0	0	0	1	2	1	0	2	0	0	0.666667	0	10.6667
FLNA	0	0	0	0	0	0	0	0	0	0	0	0	0	0	0	0	0	0	0	0	0	0	0	0	0	46	65	37	0	19	20	0	13	0	200
FLNB	0	0	0	0	0	0	0	0	0	0	0	0	0	0	0	0	0	0	0	0	0	0	0	0	0	45	78	41	0	2	0	0	0.666667	0	166.667
FLOT1	0	0	0	0	0	0	0	0	0	0	0	0	0	0	0	0	0	0	0	0	0	0	0	0	0	0	0	0	0	0	2	0	0.666667	0	2.66667
FMR1	0	0	0	0	0	0	0	0	0	0	0	0	0	0	0	0	0	0	0	0	0	0	0	0	0	0	0	0	0	0	1	0	0.333333	0	1.33333
Fn1	0	0	0	0	0	0	0	0	0	0	0	0	37	21	0	19.3333	53	24	0	25.6667	1	3	0	1.33333	0	0	0	0	0	0	0	0	0	0	185.333
FRG1	0	0	0	0	0	1	0	0.333333	2	0	0	0.666667	3	3	0	2	3	3	0	2	0	3	3	2	2	0	0	0.666667	0	0	0	0	0	0	30.6667
FUBP3	0	0	0	0	0	0	0	0	0	0	0	0	0	0	0	0	0	0	0	0	0	0	0	0	0	0	0	0	0	0	0	0	0	0	0
FUS	0	0	0	0	0	0	0	0	0	0	0	0	0	0	0	0	0	0	0	0	0	0	0	0	0	6	8	4.66667	0	0	1	0	0.333333	0	20
G3BP2	0	0	0	0	0	0	0	0	0	0	0	0	0	0	0	0	0	0	0	0	0	0	0	0	1	1	0	0.666667	0	0	0	0	0	0	2.66667
GAPDH	1	0	0	0.333333	0	0	0	0	2	0	0	0.666667	0	0	0	0	0	0	0	0	0	0	0	0	0	1	3	1.33333	0	2	2	0	1.33333	0	14.6667
GATA3	0	0	0	0	0	0	0	0	0	0	0	0	0	0	0	0	0	0	0	0	0	0	0	0	0	0	0	0	0	0	0	0	0	0	0
GHITM	0	0	0	0	0	0	0	0	0	0	0	0	0	0	0	0	0	0	0	0	0	0	0	0	0	0	0	0	0	0	2	0	0.666667	0	2.66667
GJA1	0	0	0	0	0	0	0	0	0	0	0	0	0	0	0	0	0	0	0	0	0	0	0	0	0	0	0	0	0	0	1	0	0.333333	0	1.33333
GNAI2	0	0	0	0	0	0	0	0	0	0	0	0	0	0	0	0	0	0	0	0	0	0	0	0	0	0	0	0	0	2	0	0	0.666667	0	2.66667
GNAI3	0	0	0	0	0	0	0	0	0	0	0	0	0	0	0	0	0	0	0	0	0	0	0	0	0	0	0	0	0	0	2	0	0.666667	0	2.66667
GNG12	0	0	0	0	0	0	0	0	0	0	0	0	0	0	0	0	0	0	0	0	0	0	0	0	0	0	0	0	0	1	1	0	0.666667	0	2.66667
GPRASP2	0	0	0	0	0	0	0	0	0	0	0	0	0	0	0	0	0	0	0	0	0	0	0	0	0	0	0	0	0	0	0	0	0	0	0
GRN	4	0	10	4.66667	4	11	4	6.33333	7	9	4	6.66667	10	12	5	9	12	11	5	9.33333	3	14	9	8.66667	5	0	0	1.66667	1	0	0	2	0.666667	2	191
GRSF1	0	0	0	0	0	0	0	0	0	0	0	0	0	0	0	0	0	0	0	0	0	0	0	0	0	1	0	0.333333	0	0	0	0	0	0	1.33333
GSN	0	0	0	0	0	0	0	0	0	0	0	0	0	0	0	0	0	0	0	0	0	0	0	0	0	0	1	0.333333	0	0	0	0	0	0	1.33333
GTF2I	0	0	0	0	0	0	0	0	0	0	0	0	0	0	0	0	0	0	0	0	0	0	0	0	0	0	0	0	0	0	0	0	0	0	0
GTPBP2	0	0	0	0	0	0	0	0	0	0	0	0	0	0	0	0	0	0	0	0	0	0	0	0	0	2	0	0.666667	0	0	0	0	0	0	2.66667
H1f0	0	0	0	0	0	0	1	0.333333	0	1	0	0.333333	2	0	0	0.666667	2	0	0	0.666667	0	0	0	0	0	0	0	0	0	0	0	0	0	0	8
H2AFJ	3	2	3	2.66667	4	3	3	3.33333	2	3	4	3	3	0	0	1	0	0	0	0	0	0	0	0	3	2	1	2	0	2	2	0	1.33333	0	53.3333
H2afv	0	0	0	0	0	0	2	0.666667	0	0	0	0	0	0	3	1	2	0	0	0.666667	0	0	0	0	2	0	0	0.666667	0	0	0	0	0	0	12
H2AFX	0	2	0	0.666667	0	0	0	0	0	0	0	0	0	0	0	0	0	0	0	0	0	0	0	0	0	0	0	0	0	0	0	0	0	0	2.66667
H2afy	0	0	0	0	0	0	4	1.33333	0	1	0	0.333333	0	0	0	0	2	0	0	0.666667	0	0	0	0	0	0	0	0	0	0	0	0	0	0	9.33333
H2afz	0	0	0	0	0	0	0	0	0	0	0	0	2	0	0	0.666667	2	0	0	0.666667	0	0	0	0	0	0	0	0	0	0	0	0	0	0	5.33333
H2BFS	0	6	0	2	0	0	0	0	0	0	0	0	0	0	0	0	0	0	0	0	0	0	0	0	0	0	0	0	0	0	0	0	0	0	8
H3f3c	0	0	0	0	0	0	0	0	0	0	0	0	1	0	0	0.333333	0	0	0	0	0	0	0	0	0	0	0	0	0	0	0	0	0	0	1.33333
HACD3	0	0	0	0	0	0	0	0	0	0	0	0	0	0	0	0	0	0	0	0	0	0	0	0	0	0	0	0	0	1	0	0	0.333333	0	1.33333
HADHA	0	0	0	0	0	0	0	0	1	0	0	0.333333	0	0	0	0	0	0	0	0	0	0	0	0	0	0	0	0	0	3	2	0	1.66667	0	8
HADHB	0	0	0	0	0	0	0	0	0	0	0	0	0	0	0	0	0	0	0	0	0	0	0	0	0	0	0	0	0	0	2	0	0.666667	0	2.66667
HCFC1	0	0	0	0	0	0	0	0	0	0	0	0	0	0	0	0	0	0	0	0	0	0	0	0	0	0	0	0	0	0	0	0	0	0	0
HDLBP	0	0	0	0	0	0	0	0	0	0	0	0	0	6	0	2	0	0	0	0	0	3	0	1	1	0	0	0.333333	0	1	2	0	1	0	17.3333
HELZ	0	0	0	0	0	0	0	0	0	0	0	0	0	0	0	0	0	0	0	0	0	0	0	0	0	0	0	0	0	1	2	0	1	0	4
HELZ2	5	0	1	2	0	0	0	0	0	3	0	1	0	0	0	0	0	0	0	0	1	7	0	2.66667	20	0	0	6.66667	0	0	0	0	0	0	49.3333
Hist1h1a	0	0	0	0	0	0	0	0	0	0	0	0	2	0	0	0.666667	4	0	0	1.33333	0	0	0	0	0	0	0	0	0	0	0	0	0	0	8
HIST1H1B	1	0	0	0.333333	0	0	6	2	1	3	7	3.66667	4	1	2	2.33333	7	2	0	3	0	0	2	0.666667	0	0	0	0	0	0	0	0	0	0	48
HIST1H1C	2	0	0	0.666667	2	0	7	3	0	0	0	0	0	2	2	1.33333	0	0	1	0.333333	0	0	2	0.666667	3	0	0	1	2	0	0	2	0.666667	3	35.6667
HIST1H1D	0	0	0	0	0	1	0	0.333333	0	0	0	0	5	0	0	1.66667	8	3	0	3.66667	0	0	0	0	0	0	0	0	0	1	0	0	0.333333	0	24
Hist1h1e	0	0	0	0	0	0	0	0	0	0	7	2.33333	5	0	2	2.33333	9	0	0	3	0	0	2	0.666667	0	0	0	0	0	0	0	0	0	0	33.3333
HIST1H1T	0	0	0	0	0	0	0	0	0	3	0	1	0	0	0	0	0	0	0	0	0	0	0	0	0	0	0	0	0	0	0	0	0	0	4
HIST1H2AA	0	2	0	0.666667	0	0	0	0	0	0	5	1.66667	0	0	0	0	0	0	0	0	0	0	0	0	3	0	0	1	0	0	0	0	0	0	13.3333
HIST1H2AB	0	2	0	0.666667	0	0	0	0	0	0	0	0	3	2	0	1.66667	3	3	1	2.33333	1	1	1	1	0	0	0	0	0	0	0	0	0	0	22.6667
HIST1H2AC	0	2	0	0.666667	0	0	0	0	0	0	0	0	0	0	0	0	0	0	0	0	0	0	0	0	3	0	0	1	0	0	0	0	0	0	6.66667
HIST1H2AD	0	2	0	0.666667	0	0	0	0	0	0	0	0	0	0	0	0	0	0	0	0	0	0	0	0	0	0	0	0	0	0	0	0	0	0	2.66667
HIST1H2AG	0	2	0	0.666667	0	0	0	0	0	0	0	0	0	0	0	0	0	0	0	0	0	0	0	0	0	0	0	0	0	0	0	0	0	0	2.66667
HIST1H2AH	0	2	0	0.666667	0	0	0	0	0	0	0	0	0	0	0	0	0	0	0	0	0	0	0	0	0	0	0	0	0	0	0	0	0	0	2.66667
HIST1H2AJ	0	2	0	0.666667	0	0	0	0	0	0	0	0	0	0	0	0	0	0	0	0	0	0	0	0	0	0	0	0	1	0	0	0	0	0	3.66667
HIST1H2BB	0	6	0	2	0	0	0	0	0	8	0	2.66667	9	3	3	5	9	8	0	5.66667	0	2	2	1.33333	8	0	0	2.66667	4	0	0	0	0	0	81.3333
HIST1H2BC	0	6	0	2	0	0	0	0	0	0	0	0	0	0	0	0	0	0	0	0	0	0	0	0	0	0	0	0	0	0	0	0	0	0	8
HIST1H2BD	0	6	0	2	4	0	0	1.33333	0	0	0	0	0	0	0	0	0	0	0	0	0	0	0	0	0	0	0	0	0	0	0	0	0	0	13.3333
HIST1H2BH	0	6	0	2	0	0	0	0	0	0	0	0	0	0	0	0	0	0	0	0	0	0	0	0	0	0	0	0	0	0	0	0	0	0	8
HIST1H2BJ	0	6	0	2	0	0	0	0	0	0	0	0	0	0	0	0	0	0	0	0	0	0	0	0	0	0	0	0	0	0	0	0	0	0	8
HIST1H2BK	0	6	0	2	0	0	0	0	0	0	0	0	0	0	0	0	0	0	0	0	0	0	0	0	0	0	0	0	0	0	0	0	0	0	8
HIST1H2BL	3	6	2	3.66667	0	2	9	3.66667	6	8	0	4.66667	0	0	0	0	0	0	0	0	0	0	0	0	0	0	0	0	0	2	0	0	0.666667	0	50.6667
HIST1H2BM	0	6	0	2	0	0	0	0	0	0	7	2.33333	0	0	0	0	0	0	0	0	0	0	0	0	0	0	0	0	0	0	0	0	0	0	17.3333
HIST1H2BN	0	6	0	2	0	0	0	0	0	0	0	0	0	0	0	0	0	0	0	0	0	0	0	0	0	0	0	0	0	0	0	0	0	0	8
HIST1H2BO	0	6	0	2	0	0	0	0	0	0	0	0	0	0	0	0	0	0	0	0	0	0	0	0	0	0	0	0	0	0	0	0	0	0	8
HIST1H3A	0	0	0	0	0	0	2	0.666667	1	2	0	1	0	0	1	0.333333	2	0	0	0.666667	0	0	0	0	2	0	0	0.666667	0	0	0	0	0	0	13.3333
HIST1H4A	4	4	4	4	7	0	10	5.66667	6	7	6	6.33333	6	4	2	4	8	6	2	5.33333	1	4	3	2.66667	6	0	0	2	4	6	6	0	4	1	141
HIST2H2AA3	0	2	0	0.666667	0	0	0	0	0	0	0	0	0	0	0	0	0	0	0	0	0	0	0	0	0	0	0	0	0	0	0	0	0	0	2.66667
HIST2H2AB	0	2	0	0.666667	0	0	0	0	0	0	0	0	0	0	0	0	0	0	0	0	0	0	0	0	0	0	0	0	0	0	0	0	0	0	2.66667
HIST2H2AC	0	2	0	0.666667	0	0	0	0	0	0	0	0	0	1	0	0.333333	0	0	0	0	0	0	0	0	0	0	0	0	0	0	0	0	0	0	4
HIST2H2BE	0	6	0	2	0	0	0	0	0	0	0	0	0	0	0	0	0	0	0	0	0	0	0	0	0	0	0	0	0	0	0	0	0	0	8
HIST2H2BF	0	6	0	2	0	0	0	0	0	0	0	0	0	0	0	0	0	0	0	0	0	0	0	0	0	3	0	1	0	0	3	0	1	0	16
HIST2H3A	0	0	0	0	0	0	0	0	0	0	0	0	0	0	0	0	0	0	0	0	0	0	0	0	0	1	0	0.333333	0	0	1	0	0.333333	0	2.66667
HIST3H2A	0	2	0	0.666667	0	0	0	0	0	0	0	0	0	0	0	0	0	0	0	0	0	0	0	0	0	0	0	0	0	0	0	0	0	0	2.66667
HIST3H2BB	0	6	0	2	0	0	0	0	0	0	0	0	0	0	0	0	0	0	0	0	0	0	0	0	0	0	0	0	0	0	0	0	0	0	8
HK1	0	0	0	0	0	0	0	0	0	0	0	0	0	0	0	0	0	0	0	0	0	0	0	0	0	0	0	0	0	0	2	0	0.666667	0	2.66667
HLTF	0	0	0	0	0	0	0	0	0	0	0	0	0	0	0	0	0	0	0	0	0	0	0	0	0	4	4	2.66667	0	0	0	0	0	0	10.6667
Hmga1	0	0	0	0	0	0	0	0	0	0	0	0	1	0	0	0.333333	1	0	0	0.333333	0	0	0	0	2	0	0	0.666667	0	0	0	0	0	0	5.33333
Hmga2	0	0	0	0	0	0	0	0	0	0	0	0	3	1	0	1.33333	4	1	0	1.66667	0	1	0	0.333333	0	0	0	0	0	0	0	0	0	0	13.3333
HMGCR	0	0	0	0	0	0	0	0	0	0	0	0	0	0	0	0	0	0	0	0	0	0	0	0	0	0	0	0	0	0	0	0	0	0	0
Hmgn2	0	0	0	0	0	0	2	0.666667	0	2	2	1.33333	1	0	0	0.333333	2	0	0	0.666667	0	0	0	0	2	0	0	0.666667	0	0	0	0	0	0	14.6667
HNRNPA0	0	0	0	0	0	0	0	0	0	2	0	0.666667	3	1	0	1.33333	2	0	0	0.666667	0	6	3	3	0	0	0	0	0	0	0	0	0	0	22.6667
HNRNPA1	0	0	0	0	0	0	0	0	0	7	3	3.33333	5	4	0	3	8	2	0	3.33333	1	13	9	7.66667	7	10	7	8	1	6	3	0	3	3	117.333
HNRNPA2B1	0	0	0	0	0	0	2	0.666667	0	6	2	2.66667	6	1	0	2.33333	7	0	0	2.33333	1	8	4	4.33333	3	1	1	1.66667	0	1	2	0	1	3	63
HNRNPA3	0	0	0	0	0	0	0	0	0	7	1	2.66667	5	1	1	2.33333	6	1	0	2.33333	1	12	4	5.66667	1	0	0	0.333333	0	0	1	0	0.333333	2	56.6667
HNRNPAB	2	1	1	1.33333	0	0	1	0.333333	0	1	1	0.666667	5	5	2	4	3	2	0	1.66667	1	4	3	2.66667	2	2	2	2	0	2	2	0	1.33333	0	56
HNRNPC	0	0	0	0	0	0	4	1.33333	6	3	2	3.66667	3	0	0	1	5	2	0	2.33333	0	0	0	0	0	0	0	0	1	0	0	0	0	0	34.3333
HNRNPD	0	1	0	0.333333	0	0	1	0.333333	1	1	0	0.666667	2	2	0	1.33333	2	1	0	1	1	1	2	1.33333	2	1	0	1	1	1	1	0	0.666667	1	28.6667
HNRNPF	1	1	0	0.666667	0	1	0	0.333333	0	0	0	0	1	1	0	0.666667	1	1	0	0.666667	0	0	0	0	1	4	4	3	0	0	0	0	0	0	21.3333
HNRNPH1	0	0	0	0	0	0	0	0	0	0	0	0	2	0	0	0.666667	5	0	0	1.66667	0	0	0	0	1	3	3	2.33333	0	0	2	0	0.666667	0	21.3333
HNRNPH2	0	0	0	0	0	0	0	0	0	0	0	0	0	0	0	0	0	0	0	0	0	0	0	0	0	0	0	0	0	1	0	0	0.333333	0	1.33333
HNRNPK	8	3	12	7.66667	0	0	0	0	4	6	4	4.66667	15	14	3	10.6667	3	0	0	1	4	4	5	4.33333	26	14	13	17.6667	3	12	11	3	8.66667	3	224.667
Hnrnpl	0	0	0	0	0	0	0	0	0	0	0	0	2	0	0	0.666667	12	9	0	7	0	0	0	0	2	0	0	0.666667	0	0	0	0	0	0	33.3333
HNRNPM	0	0	0	0	0	0	4	1.33333	2	1	0	1	5	2	0	2.33333	7	0	0	2.33333	0	0	0	0	2	2	1	1.66667	0	3	0	0	1	3	41.6667
HNRNPR	5	0	11	5.33333	0	7	6	4.33333	10	11	2	7.66667	0	0	0	0	0	0	0	0	0	0	0	0	22	5	5	10.6667	0	4	0	5	3	5	129
HNRNPU	6	2	9	5.66667	0	2	2	1.33333	4	19	9	10.6667	20	22	5	15.6667	9	2	0	3.66667	5	21	18	14.6667	28	7	5	13.3333	9	6	4	6	5.33333	10	300.333
HNRNPUL1	5	7	7	6.33333	3	3	3	3	0	0	0	0	22	14	6	14	19	7	5	10.3333	4	6	7	5.66667	22	24	24	23.3333	2	17	11	8	12	7	307.667
HNRNPUL2	0	0	0	0	0	0	0	0	0	4	0	1.33333	1	0	0	0.333333	0	0	0	0	0	1	1	0.666667	6	0	0	2	1	0	0	0	0	0	18.3333
HRNR	1	9	6	5.33333	1	1	0	0.666667	1	0	0	0.333333	0	0	0	0	0	0	0	0	0	0	0	0	0	11	18	9.66667	0	17	9	0	8.66667	0	98.6667
Hsd17b12	0	0	0	0	0	0	0	0	0	0	0	0	1	1	0	0.666667	0	1	0	0.333333	0	1	0	0.333333	0	0	0	0	0	0	0	0	0	0	5.33333
HSD17B4	0	0	0	0	0	0	0	0	0	0	0	0	0	0	0	0	0	0	0	0	0	0	0	0	0	0	0	0	0	3	3	0	2	0	8
HSP90AB1	0	0	0	0	0	0	0	0	0	0	0	0	0	0	0	0	0	0	0	0	0	0	0	0	0	0	0	0	0	0	0	0	0	0	0
HSPA1A	0	2	0	0.666667	0	0	0	0	0	3	0	1	0	0	0	0	0	0	0	0	0	0	0	0	0	0	0	0	0	0	0	0	0	2	8.66667
HSPA1B	0	0	0	0	0	0	0	0	0	0	0	0	0	0	0	0	0	0	0	0	0	0	0	0	0	0	0	0	0	5	0	0	1.66667	0	6.66667
HSPA1L	0	2	0	0.666667	0	0	0	0	0	0	0	0	0	0	0	0	0	0	0	0	0	0	0	0	0	0	0	0	0	0	0	0	0	0	2.66667
HSPA2	0	2	0	0.666667	0	0	0	0	0	0	0	0	0	0	0	0	0	0	0	0	0	0	0	0	0	0	0	0	0	0	0	0	0	0	2.66667
HSPA5	3	1	0	1.33333	0	0	0	0	0	0	0	0	1	0	0	0.333333	4	0	0	1.33333	0	3	0	1	2	4	3	3	0	3	3	0	2	0	36
HSPA6	0	2	0	0.666667	0	0	0	0	0	0	0	0	0	0	0	0	0	0	0	0	0	0	0	0	0	0	0	0	0	0	0	0	0	0	2.66667
HSPA7	0	2	0	0.666667	0	0	0	0	0	0	0	0	0	0	0	0	0	0	0	0	0	0	0	0	0	0	0	0	0	0	0	0	0	0	2.66667
HSPA8	4	2	0	2	1	3	2	2	3	3	0	2	5	4	1	3.33333	7	2	0	3	2	3	4	3	4	0	0	1.33333	0	4	5	0	3	0	78.6667
HSPA9	1	0	0	0.333333	0	0	0	0	15	0	0	5	0	0	0	0	0	0	0	0	0	0	0	0	0	0	0	0	0	0	0	0	0	0	21.3333
HSPB1	0	0	0	0	0	0	0	0	1	0	0	0.333333	0	0	0	0	0	0	0	0	0	0	0	0	0	0	0	0	0	0	0	0	0	0	1.33333
HSPD1	0	0	0	0	0	0	0	0	1	0	0	0.333333	0	0	0	0	0	0	0	0	0	0	0	0	0	0	0	0	0	1	3	0	1.33333	0	6.66667
Hspg2	0	0	0	0	0	0	0	0	0	0	0	0	0	0	0	0	5	0	0	1.66667	0	0	0	0	0	0	0	0	0	0	0	0	0	0	6.66667
IDH2	0	0	0	0	0	0	0	0	4	0	0	1.33333	0	0	0	0	0	0	0	0	0	0	0	0	0	0	0	0	0	0	0	0	0	0	5.33333
IFIT1	8	9	9	8.66667	3	13	5	7	2	5	0	2.33333	10	12	2	8	5	9	0	4.66667	14	22	4	13.3333	11	14	14	13	1	0	0	0	0	0	229
IFIT2	9	6	8	7.66667	2	6	3	3.66667	1	2	1	1.33333	0	0	0	0	0	0	0	0	0	0	0	0	6	9	11	8.66667	1	0	0	0	0	0	86.3333
IFIT3	12	9	13	11.3333	3	13	5	7	3	4	1	2.66667	0	0	0	0	0	0	0	0	0	0	0	0	15	15	15	15	0	0	0	0	0	0	144
IGF2BP1	0	0	0	0	0	0	0	0	0	0	0	0	13	13	7	11	8	9	4	7	4	11	10	8.33333	0	0	0	0	0	15	11	13	13	11	168.333
IGF2BP2	1	0	3	1.33333	0	3	0	1	0	0	0	0	19	18	6	14.3333	14	13	4	10.3333	4	17	12	11	15	11	11	12.3333	3	0	0	3	1	5	213.333
Igf2bp3	0	0	0	0	0	0	0	0	0	0	0	0	15	10	6	10.3333	9	6	0	5	3	9	6	6	11	0	0	3.66667	0	0	0	3	1	4	108
Igh-1a	0	0	0	0	0	3	3	2	0	0	0	0	2	2	0	1.33333	2	2	1	1.66667	1	3	2	2	2	0	0	0.666667	0	0	0	0	0	1	31.6667
Ighg1	25	13	42	26.6667	34	41	35	36.6667	37	38	21	32	26	33	10	23	29	39	22	30	14	40	27	27	34	0	0	11.3333	17	0	0	18	6	20	807.667
IGKC	0	0	0	0	0	0	0	0	0	0	0	0	0	0	0	0	0	0	0	0	0	0	0	0	0	0	0	0	0	0	1	0	0.333333	0	1.33333
IGKV2D-29	0	0	2	0.666667	2	0	0	0.666667	0	0	0	0	0	0	0	0	0	0	0	0	0	0	0	0	0	0	0	0	0	0	0	0	0	0	5.33333
ILF2	4	0	5	3	0	3	3	2	8	3	0	3.66667	6	8	2	5.33333	4	3	0	2.33333	3	7	5	5	13	8	8	9.66667	2	6	2	0	2.66667	0	136.667
ILF3	9	2	15	8.66667	0	8	5	4.33333	15	10	5	10	23	20	12	18.3333	12	7	7	8.66667	8	19	13	13.3333	29	24	25	26	5	13	12	8	11	10	416.333
IMMT	0	0	0	0	0	0	0	0	0	0	0	0	0	0	0	0	4	0	0	1.33333	0	0	0	0	0	0	0	0	0	23	22	0	15	0	65.3333
IQGAP1	0	0	0	0	0	0	0	0	0	0	0	0	0	0	0	0	0	0	0	0	0	0	0	0	0	20	23	14.3333	0	6	5	0	3.66667	0	72
IRS4	0	0	0	0	0	0	0	0	0	0	0	0	0	0	0	0	0	0	0	0	0	0	0	0	0	0	0	0	0	2	3	0	1.66667	0	6.66667
ITPR2	0	0	0	0	0	0	0	0	0	0	0	0	0	0	0	0	0	0	0	0	0	0	0	0	0	0	0	0	0	0	4	0	1.33333	0	5.33333
ITPR3	0	0	0	0	0	0	0	0	0	0	0	0	0	0	0	0	0	0	0	0	0	0	0	0	0	0	0	0	0	0	1	0	0.333333	0	1.33333
JUP	1	5	0	2	0	0	0	0	1	0	0	0.333333	0	0	0	0	0	0	0	0	0	0	0	0	0	4	2	2	0	7	3	0	3.33333	0	30.6667
Khdrbs1	0	0	0	0	0	0	0	0	0	0	0	0	3	3	0	2	1	0	0	0.333333	0	0	0	0	4	0	0	1.33333	0	0	0	0	0	0	14.6667
KIAA1671	0	0	0	0	0	0	0	0	0	0	0	0	0	0	0	0	0	0	0	0	0	0	0	0	0	0	0	0	0	0	1	0	0.333333	0	1.33333
Kif20a	0	0	0	0	0	0	0	0	0	0	0	0	0	0	0	0	1	0	0	0.333333	0	0	0	0	0	0	0	0	0	0	0	0	0	0	1.33333
KIF23	0	0	0	0	0	0	0	0	0	0	0	0	0	0	0	0	0	0	0	0	0	0	0	0	0	0	0	0	0	0	0	0	0	0	0
KRT1	42	50	51	47.6667	38	52	38	42.6667	31	37	31	33	0	0	0	0	0	0	0	0	0	0	0	0	34	71	120	75	12	148	69	20	79	23	1144.33
KRT10	31	32	32	31.6667	28	30	23	27	34	27	29	30	0	0	0	0	0	0	0	0	0	0	0	0	24	48	57	43	4	97	40	13	50	12	742.667
KRT13	0	0	0	0	6	0	0	2	0	0	0	0	0	0	0	0	0	0	0	0	0	0	0	0	0	0	0	0	0	0	12	0	4	0	24
KRT14	13	17	14	14.6667	11	18	9	12.6667	10	11	8	9.66667	0	0	0	0	0	0	0	0	0	0	0	0	12	12	26	16.6667	0	33	19	8	20	6	300.667
KRT16	0	18	14	10.6667	9	11	8	9.33333	7	7	0	4.66667	0	0	0	0	0	0	0	0	0	0	0	0	9	12	20	13.6667	0	32	18	0	16.6667	0	220
KRT17	4	15	5	8	5	0	0	1.66667	0	0	0	0	3	0	0	1	0	0	0	0	0	0	0	0	0	6	14	6.66667	0	16	9	0	8.33333	0	102.667
KRT18	5	5	0	3.33333	7	0	7	4.66667	40	0	0	13.3333	0	0	0	0	0	0	0	0	0	0	0	0	0	8	10	6	0	0	0	0	0	0	109.333
KRT19	4	0	0	1.33333	0	0	4	1.33333	21	0	0	7	0	0	0	0	0	0	0	0	0	0	0	0	0	0	4	1.33333	0	0	0	0	0	0	44
KRT2	29	32	35	32	22	25	16	21	20	20	21	20.3333	0	0	0	0	0	0	0	0	0	0	0	0	13	43	52	36	0	77	39	11	42.3333	9	615.667
KRT27	0	0	0	0	0	0	0	0	0	0	0	0	0	0	0	0	0	0	0	0	0	0	3	1	0	0	0	0	0	13	8	0	7	0	32
KRT28	0	0	0	0	0	0	0	0	0	0	0	0	0	0	0	0	0	0	0	0	0	0	0	0	0	0	7	2.33333	0	0	0	0	0	0	9.33333
KRT4	0	0	0	0	2	0	0	0.666667	0	0	0	0	0	0	0	0	0	0	0	0	0	0	0	0	0	0	0	0	0	0	8	0	2.66667	0	13.3333
KRT5	16	23	14	17.6667	11	14	7	10.6667	9	9	8	8.66667	0	0	0	0	0	0	0	0	0	0	0	0	6	12	24	14	0	37	21	7	21.6667	5	295.667
KRT6A	8	26	0	11.3333	15	0	0	5	0	0	0	0	0	0	0	0	0	0	0	0	0	0	0	0	7	9	21	12.3333	0	34	0	0	11.3333	0	160
KRT6B	0	25	14	13	0	12	8	6.66667	0	0	0	0	0	0	0	0	0	0	0	0	0	0	0	0	0	9	20	9.66667	0	32	12	0	14.6667	0	176
KRT6C	0	0	13	4.33333	0	0	0	0	7	9	0	5.33333	0	0	0	0	0	0	0	0	0	0	0	0	0	0	0	0	0	0	13	0	4.33333	0	56
KRT7	0	0	0	0	0	0	0	0	0	0	0	0	0	0	0	0	0	0	0	0	0	0	0	0	0	6	8	4.66667	0	0	0	0	0	0	18.6667
KRT71	0	0	0	0	0	0	0	0	0	0	0	0	0	0	0	0	0	0	0	0	0	0	0	0	0	0	0	0	0	7	0	0	2.33333	0	9.33333
KRT77	0	0	0	0	0	0	0	0	0	0	0	0	0	0	0	0	0	0	0	0	0	0	0	0	0	0	14	4.66667	0	9	0	0	3	0	30.6667
KRT78	0	0	0	0	0	0	0	0	0	0	0	0	0	0	0	0	0	0	0	0	0	0	0	0	0	0	4	1.33333	0	5	0	0	1.66667	0	12
KRT79	0	4	0	1.33333	0	0	0	0	0	0	0	0	0	0	0	0	0	0	0	0	0	0	0	0	0	0	0	0	0	0	0	0	0	0	5.33333
KRT8	13	11	5	9.66667	11	7	14	10.6667	58	8	6	24	0	0	0	0	0	0	0	0	0	0	0	0	0	11	15	8.66667	0	0	0	0	0	0	212
KRT80	0	0	0	0	0	0	0	0	0	0	0	0	0	0	0	0	0	0	0	0	0	0	0	0	0	0	0	0	0	5	0	0	1.66667	0	6.66667
KRT9	28	57	35	40	26	29	25	26.6667	31	24	13	22.6667	0	0	0	0	0	0	0	0	0	0	0	0	19	60	133	70.6667	2	140	64	8	70.6667	11	935.667
L1RE1	0	0	2	0.666667	0	1	0	0.333333	1	0	0	0.333333	0	0	0	0	0	0	0	0	0	0	0	0	0	0	0	0	0	2	0	0	0.666667	0	8
LACRT	2	1	0	1	0	0	0	0	1	0	0	0.333333	0	0	0	0	0	0	0	0	0	0	0	0	0	0	1	0.333333	0	0	0	0	0	0	6.66667
LAD1	0	0	0	0	0	0	0	0	0	0	0	0	0	0	0	0	0	0	0	0	0	0	0	0	0	1	0	0.333333	0	0	0	0	0	0	1.33333
LARP1	0	0	0	0	0	0	0	0	0	0	0	0	0	0	0	0	0	0	0	0	0	0	0	0	0	0	0	0	0	0	0	0	0	0	0
LARP4	0	1	0	0.333333	0	0	0	0	0	0	0	0	0	0	0	0	0	0	0	0	0	0	0	0	0	0	0	0	0	0	0	0	0	0	1.33333
Larp7	0	0	0	0	0	0	0	0	0	0	0	0	2	1	0	1	0	0	0	0	0	5	6	3.66667	0	0	0	0	0	0	0	0	0	0	18.6667
LCN1	1	0	0	0.333333	0	0	0	0	0	0	0	0	0	0	0	0	0	0	0	0	0	0	0	0	0	0	0	0	0	0	0	0	0	0	1.33333
LETM1	0	0	0	0	0	0	0	0	0	0	0	0	0	0	0	0	0	0	0	0	0	0	0	0	0	0	0	0	0	1	0	0	0.333333	0	1.33333
Lgals3bp	0	0	0	0	0	0	0	0	0	0	0	0	1	1	0	0.666667	0	0	0	0	1	1	0	0.666667	0	0	0	0	0	0	0	0	0	0	5.33333
LGALS7	0	2	0	0.666667	0	0	0	0	0	0	0	0	0	0	0	0	0	0	0	0	0	0	0	0	0	0	0	0	0	0	0	0	0	0	2.66667
LIMA1	0	0	0	0	0	0	0	0	0	0	0	0	0	0	0	0	2	0	0	0.666667	0	0	0	0	0	6	6	4	0	14	15	0	9.66667	0	57.3333
LMNA	0	0	0	0	0	0	4	1.33333	0	1	1	0.666667	12	1	0	4.33333	26	2	0	9.33333	0	0	0	0	8	3	3	4.66667	0	0	0	0	0	0	81.3333
LMNB1	0	0	0	0	0	0	6	2	0	4	1	1.66667	1	0	0	0.333333	6	0	0	2	0	0	0	0	0	0	0	0	0	3	4	0	2.33333	0	33.3333
LMO7	0	0	0	0	0	0	0	0	0	0	0	0	0	0	0	0	0	0	0	0	0	0	0	0	0	3	2	1.66667	0	0	1	0	0.333333	0	8
LRCH3	0	0	0	0	0	0	0	0	0	0	0	0	0	0	0	0	0	0	0	0	0	0	0	0	0	0	0	0	0	0	1	0	0.333333	0	1.33333
LRPPRC	2	0	0	0.666667	0	0	0	0	5	5	0	3.33333	1	0	0	0.333333	4	4	0	2.66667	10	34	17	20.3333	4	2	2	2.66667	0	3	1	0	1.33333	0	125.333
LRRC59	3	0	2	1.66667	0	0	0	0	0	0	0	0	5	9	3	5.66667	3	0	0	1	1	8	4	4.33333	3	0	0	1	0	2	2	2	2	1	63.6667
Lsm14a	0	0	0	0	0	0	0	0	0	0	0	0	1	0	0	0.333333	1	0	0	0.333333	0	0	1	0.333333	0	0	0	0	0	0	0	0	0	0	4
LSM14B	1	0	1	0.666667	0	1	0	0.333333	0	0	0	0	1	0	0	0.333333	0	1	0	0.333333	0	0	0	0	0	0	0	0	0	0	0	0	0	0	6.66667
LSM2	0	0	0	0	0	0	0	0	0	0	0	0	0	0	0	0	0	0	0	0	0	1	0	0.333333	0	2	1	1	0	0	0	0	0	0	5.33333
LSM3	0	0	0	0	0	0	0	0	0	0	0	0	0	0	0	0	0	0	0	0	0	0	1	0.333333	2	1	0	1	0	0	0	0	0	0	5.33333
LSM5	0	0	0	0	0	0	0	0	0	0	0	0	0	0	0	0	0	0	0	0	0	0	0	0	0	1	0	0.333333	0	0	0	0	0	0	1.33333
LSM6	0	0	0	0	0	0	0	0	0	0	0	0	0	0	0	0	0	0	0	0	0	0	1	0.333333	0	0	0	0	0	0	0	0	0	0	1.33333
LUC7L3	0	0	0	0	0	0	0	0	0	0	0	0	0	0	0	0	0	0	0	0	0	0	0	0	0	0	0	0	0	2	2	0	1.33333	0	5.33333
LYZ	1	1	0	0.666667	0	0	0	0	0	0	0	0	0	0	0	0	0	0	0	0	0	0	0	0	0	0	1	0.333333	0	0	0	0	0	0	4
MACF1	0	0	0	0	0	0	0	0	0	0	0	0	0	0	0	0	0	0	0	0	0	0	0	0	0	1	2	1	0	0	1	0	0.333333	0	5.33333
MAGEB2	0	0	0	0	0	0	0	0	0	0	0	0	0	0	0	0	0	0	0	0	0	0	0	0	0	0	0	0	0	0	1	0	0.333333	0	1.33333
MAP4	0	0	0	0	0	0	0	0	0	0	0	0	0	0	0	0	0	0	0	0	0	0	0	0	2	0	0	0.666667	0	0	0	0	0	0	2.66667
Matr3	0	0	0	0	0	0	0	0	0	0	0	0	1	0	0	0.333333	3	0	0	1	0	0	0	0	0	0	0	0	0	0	0	0	0	0	5.33333
Mdc1	0	0	0	0	0	0	0	0	0	0	0	0	0	0	0	0	1	0	0	0.333333	0	0	0	0	0	0	0	0	0	0	0	0	0	0	1.33333
MGST3	0	0	0	0	0	0	0	0	0	0	0	0	0	0	0	0	0	0	0	0	0	0	0	0	0	0	0	0	0	1	1	0	0.666667	0	2.66667
MICAL2	0	0	0	0	0	0	0	0	0	0	0	0	0	0	0	0	0	0	0	0	0	0	0	0	0	6	8	4.66667	0	0	0	0	0	0	18.6667
MISP	0	0	0	0	0	0	0	0	0	0	0	0	0	0	0	0	0	0	0	0	0	0	0	0	0	1	0	0.333333	0	0	0	0	0	0	1.33333
Mki67	0	0	0	0	0	0	0	0	0	0	0	0	0	0	0	0	1	0	0	0.333333	0	0	0	0	0	0	0	0	0	0	0	0	0	0	1.33333
MKRN2	0	0	0	0	0	0	0	0	0	0	0	0	0	0	0	0	0	0	0	0	0	0	0	0	2	5	4	3.66667	0	1	0	0	0.333333	0	16
MMTAG2	4	1	4	3	3	6	2	3.66667	0	1	0	0.333333	0	0	0	0	0	0	0	0	0	0	0	0	2	0	0	0.666667	0	2	2	2	2	4	42.6667
MOV10	2	0	1	1	0	0	0	0	0	0	0	0	0	0	0	0	0	0	0	0	0	0	0	0	0	0	0	0	0	0	0	0	0	0	4
MPP5	0	0	0	0	0	0	0	0	0	0	0	0	0	0	0	0	0	0	0	0	0	0	0	0	0	0	0	0	0	0	1	0	0.333333	0	1.33333
MPRIP	0	0	0	0	0	0	0	0	0	0	0	0	0	0	0	0	6	0	0	2	0	0	0	0	0	5	6	3.66667	0	6	7	0	4.33333	0	40
MRPL36	1	0	1	0.666667	1	0	0	0.333333	0	1	0	0.333333	0	0	0	0	0	0	0	0	0	0	0	0	1	0	0	0.333333	0	0	0	0	0	0	6.66667
MSI2	0	0	0	0	0	0	0	0	0	0	0	0	0	0	0	0	0	0	0	0	0	0	0	0	0	0	0	0	0	0	0	0	0	0	0
MTDH	0	0	0	0	0	0	0	0	1	0	0	0.333333	0	0	0	0	0	0	0	0	0	0	0	0	0	0	0	0	0	0	0	0	0	0	1.33333
MTHFD1	0	0	0	0	0	0	0	0	0	0	0	0	0	0	0	0	0	0	0	0	0	0	0	0	0	0	0	0	0	0	0	0	0	0	0
MTX2	0	0	0	0	0	0	0	0	0	0	0	0	0	0	0	0	0	0	0	0	0	0	0	0	0	0	0	0	0	0	2	0	0.666667	0	2.66667
MYADM	0	0	0	0	0	0	0	0	0	0	0	0	0	0	0	0	1	0	0	0.333333	0	0	0	0	0	1	0	0.333333	0	0	0	0	0	0	2.66667
Mybbp1a	0	0	0	0	0	0	0	0	0	0	0	0	7	1	0	2.66667	9	1	0	3.33333	0	4	3	2.33333	0	0	0	0	0	0	0	0	0	0	33.3333
MYH10	0	0	0	0	0	0	0	0	0	0	0	0	8	0	0	2.66667	22	0	0	7.33333	0	0	0	0	0	0	0	0	0	13	19	0	10.6667	0	82.6667
MYH9	0	0	0	0	0	0	0	0	14	0	0	4.66667	5	0	0	1.66667	11	0	0	3.66667	0	0	0	0	0	15	24	13	0	12	13	0	8.33333	0	125.333
MYL12A	0	0	0	0	0	0	0	0	0	0	0	0	0	0	0	0	0	0	0	0	0	0	0	0	0	1	1	0.666667	0	1	2	0	1	0	6.66667
Myl12b	0	0	0	0	0	0	0	0	0	0	0	0	2	0	0	0.666667	3	0	0	1	0	0	0	0	0	0	0	0	0	0	0	0	0	0	6.66667
MYL6	0	0	0	0	0	0	0	0	0	0	0	0	2	0	0	0.666667	3	0	0	1	0	0	0	0	0	3	5	2.66667	0	2	2	0	1.33333	0	22.6667
MYL6B	1	0	0	0.333333	0	0	0	0	0	0	0	0	0	0	0	0	0	0	0	0	0	0	1	0.333333	0	0	0	0	0	0	0	0	0	0	2.66667
MYO1C	0	0	0	0	0	0	0	0	0	0	0	0	2	0	0	0.666667	0	0	0	0	1	4	0	1.66667	3	11	11	8.33333	0	8	5	0	4.33333	0	60
MYO5A	0	0	0	0	0	0	0	0	0	0	0	0	2	0	0	0.666667	0	0	0	0	2	9	0	3.66667	0	0	0	0	0	0	0	0	0	0	17.3333
MYO6	0	0	0	0	0	0	0	0	0	0	0	0	0	0	0	0	0	0	0	0	0	0	0	0	0	5	6	3.66667	0	13	15	0	9.33333	0	52
NAP1L1	2	4	0	2	0	2	0	0.666667	0	2	0	0.666667	1	0	0	0.333333	0	1	0	0.333333	0	1	0	0.333333	1	1	1	1	1	1	1	0	0.666667	0	25
NAP1L4	2	8	0	3.33333	0	1	0	0.333333	0	1	0	0.333333	0	0	0	0	0	0	0	0	0	0	0	0	0	0	0	0	0	2	0	0	0.666667	0	18.6667
NCL	10	7	13	10	0	1	0	0.333333	12	14	6	10.6667	19	29	10	19.3333	12	2	0	4.66667	19	47	27	31	21	7	7	11.6667	11	5	4	9	6	8	393.667
NDUFA12	0	0	0	0	0	0	0	0	0	0	0	0	0	0	0	0	0	0	0	0	0	0	0	0	0	0	0	0	0	0	1	0	0.333333	0	1.33333
NDUFB4	0	0	0	0	0	0	0	0	0	0	0	0	0	0	0	0	0	0	0	0	0	0	0	0	0	0	0	0	0	0	1	0	0.333333	0	1.33333
NDUFS1	0	0	0	0	0	0	0	0	0	0	0	0	0	0	0	0	0	0	0	0	0	0	0	0	0	0	0	0	0	5	2	0	2.33333	0	9.33333
NDUFS3	0	0	0	0	0	0	0	0	0	0	0	0	0	0	0	0	0	0	0	0	0	0	0	0	0	0	0	0	0	3	1	0	1.33333	0	5.33333
NDUFS8	0	0	0	0	0	0	0	0	0	0	0	0	0	0	0	0	0	0	0	0	0	0	0	0	0	0	0	0	0	0	1	0	0.333333	0	1.33333
NDUFV2	0	0	0	0	0	0	0	0	0	0	0	0	0	0	0	0	0	0	0	0	0	0	0	0	0	0	0	0	0	1	0	0	0.333333	0	1.33333
NEDD1	0	0	0	0	0	0	0	0	0	0	0	0	0	0	0	0	0	0	0	0	0	0	0	0	0	0	0	0	0	0	0	0	0	0	0
NKAP	0	0	0	0	0	0	0	0	0	0	0	0	0	0	0	0	0	0	0	0	0	0	0	0	0	0	1	0.333333	0	4	5	1	3.33333	2	16.6667
Nono	0	0	0	0	0	0	0	0	0	0	0	0	0	0	0	0	4	0	0	1.33333	0	0	0	0	0	0	0	0	0	0	0	0	0	0	5.33333
Nop2	0	0	0	0	0	0	0	0	0	0	0	0	1	0	0	0.333333	3	0	0	1	0	0	0	0	0	0	0	0	0	0	0	0	0	0	5.33333
Nop56	0	0	0	0	0	0	0	0	0	0	0	0	0	1	0	0.333333	5	1	0	2	1	2	4	2.33333	0	0	0	0	0	0	0	0	0	0	18.6667
Nop58	0	0	0	0	0	0	1	0.333333	0	0	0	0	0	0	0	0	3	0	0	1	0	3	3	2	0	0	0	0	0	0	0	0	0	0	13.3333
NPM1	0	0	0	0	0	0	2	0.666667	0	0	2	0.666667	3	0	0	1	2	1	0	1	0	0	0	0	0	0	0	0	0	1	2	0	1	0	17.3333
NUP50	0	0	0	0	0	0	0	0	0	0	0	0	0	0	0	0	0	0	0	0	0	0	0	0	0	0	0	0	0	0	0	0	0	0	0
OASL	0	0	0	0	0	0	0	0	2	6	2	3.33333	0	0	0	0	0	0	0	0	0	0	0	0	0	0	0	0	0	0	0	0	0	0	13.3333
Oasl1	0	0	0	0	0	0	0	0	0	0	0	0	0	0	0	0	0	0	0	0	2	5	0	2.33333	0	0	0	0	0	0	0	0	0	0	9.33333
PABPC1	40	37	37	38	38	65	44	49	0	0	0	0	44	30	19	31	43	28	24	31.6667	0	0	0	0	39	62	61	54	0	47	34	23	34.6667	0	953.333
PABPC4	20	16	16	17.3333	16	30	20	22	0	0	0	0	0	0	0	0	0	0	0	0	0	0	0	0	18	31	33	27.3333	0	31	20	17	22.6667	0	357.333
PABPC4L	0	0	0	0	0	0	0	0	0	0	0	0	0	0	0	0	0	0	0	0	0	0	0	0	0	0	0	0	0	3	3	0	2	0	8
PABPN1	3	6	6	5	2	8	5	5	0	0	0	0	7	4	2	4.33333	7	4	2	4.33333	0	0	0	0	7	10	8	8.33333	0	8	7	2	5.66667	0	130.667
PALLD	0	0	0	0	0	0	0	0	0	0	0	0	0	0	0	0	0	0	0	0	0	0	0	0	0	0	1	0.333333	0	0	0	0	0	0	1.33333
PARP1	0	0	0	0	0	0	2	0.666667	0	0	0	0	0	0	0	0	0	0	0	0	0	0	0	0	5	0	0	1.66667	0	5	0	2	2.33333	0	18.6667
PARP12	7	4	6	5.66667	0	3	1	1.33333	0	0	0	0	6	5	3	4.66667	7	6	4	5.66667	0	0	0	0	11	11	12	11.3333	0	0	0	0	0	0	114.667
PATL1	0	0	0	0	0	0	0	0	0	0	0	0	0	0	0	0	0	0	0	0	0	0	3	1	0	2	1	1	0	1	0	0	0.333333	0	9.33333
PAWR	0	0	0	0	0	0	0	0	0	0	0	0	0	0	0	0	0	0	0	0	0	0	0	0	0	2	3	1.66667	0	2	3	0	1.66667	0	13.3333
PCBP1	4	0	4	2.66667	0	0	0	0	0	0	0	0	8	8	0	5.33333	0	0	0	0	0	0	0	0	9	6	6	7	0	0	0	0	0	0	60
PCBP2	10	8	12	10	0	0	0	0	0	0	0	0	11	15	4	10	0	0	0	0	0	0	0	0	16	13	12	13.6667	0	9	10	6	8.33333	0	168
Pcbp3	0	0	0	0	0	0	0	0	0	0	0	0	8	9	0	5.66667	0	0	0	0	0	0	0	0	0	0	0	0	0	0	0	0	0	0	22.6667
PEAK1	0	0	0	0	0	0	0	0	0	0	0	0	0	0	0	0	0	0	0	0	0	0	0	0	0	0	0	0	0	0	1	0	0.333333	0	1.33333
Pes1	0	0	0	0	0	0	0	0	0	0	0	0	0	0	0	0	2	0	0	0.666667	0	0	0	0	0	0	0	0	0	0	0	0	0	0	2.66667
PGAM5	0	0	0	0	0	0	0	0	0	0	0	0	0	0	0	0	0	0	0	0	0	0	0	0	0	0	0	0	0	3	5	0	2.66667	0	10.6667
PHB	0	0	0	0	0	0	0	0	0	0	0	0	0	0	0	0	0	0	0	0	0	0	0	0	0	0	0	0	0	7	5	0	4	0	16
PHB2	0	0	0	0	0	0	0	0	1	0	0	0.333333	0	0	0	0	0	0	0	0	0	0	0	0	0	0	0	0	0	8	8	0	5.33333	0	22.6667
Phf5a	0	0	0	0	0	0	0	0	0	0	0	0	0	1	0	0.333333	1	0	0	0.333333	0	0	0	0	0	0	0	0	0	0	0	0	0	0	2.66667
PHLDB2	0	0	0	0	0	0	0	0	0	0	0	0	0	0	0	0	0	0	0	0	0	0	0	0	0	1	2	1	0	0	0	0	0	0	4
PIBF1	0	0	0	0	0	0	0	0	0	0	0	0	0	0	0	0	0	0	0	0	0	0	0	0	0	0	0	0	0	0	0	0	0	0	0
PICALM	0	0	0	0	0	0	0	0	0	0	0	0	0	0	0	0	0	0	0	0	0	0	0	0	0	0	1	0.333333	0	0	0	0	0	0	1.33333
PIK3C2A	0	0	0	0	0	0	0	0	0	0	0	0	0	0	0	0	0	0	0	0	0	0	0	0	0	1	0	0.333333	0	0	0	0	0	0	1.33333
PKM	0	0	0	0	0	0	0	0	0	0	0	0	0	0	0	0	0	0	0	0	0	0	0	0	0	0	0	0	0	0	0	0	0	0	0
PKP1	0	0	0	0	0	0	0	0	0	0	0	0	0	0	0	0	0	0	0	0	0	0	0	0	0	0	0	0	0	0	0	0	0	0	0
PLEC	0	0	0	0	0	0	0	0	3	0	0	1	10	0	0	3.33333	36	0	0	12	0	0	0	0	0	37	41	26	0	0	1	0	0.333333	0	170.667
PPP1CA	0	0	0	0	0	0	0	0	0	0	0	0	0	0	0	0	0	0	0	0	0	0	0	0	0	0	2	0.666667	0	0	0	0	0	0	2.66667
PPP1R12A	0	0	0	0	0	0	0	0	0	0	0	0	2	0	0	0.666667	12	0	0	4	0	0	0	0	0	3	7	3.33333	0	7	6	0	4.33333	0	49.3333
PPP1R18	0	0	0	0	0	0	0	0	0	0	0	0	0	0	0	0	0	0	0	0	0	0	0	0	0	4	7	3.66667	0	0	0	0	0	0	14.6667
PPP1R9B	0	0	0	0	0	0	0	0	0	0	0	0	0	0	0	0	0	0	0	0	0	0	0	0	0	0	0	0	0	3	1	0	1.33333	0	5.33333
PRB1	0	0	0	0	0	0	0	0	7	0	0	2.33333	0	0	0	0	0	0	0	0	0	0	0	0	0	0	0	0	0	0	0	0	0	0	9.33333
PRB2	0	2	0	0.666667	0	0	0	0	0	0	0	0	0	0	0	0	0	0	0	0	0	0	0	0	0	0	0	0	0	0	2	0	0.666667	0	5.33333
PRDX2	0	0	0	0	0	0	0	0	0	0	0	0	0	0	0	0	0	0	0	0	0	0	0	0	0	0	1	0.333333	0	0	0	0	0	0	1.33333
PRH1	0	0	0	0	0	0	0	0	0	0	0	0	0	0	0	0	0	0	0	0	0	0	0	0	0	0	4	1.33333	0	2	0	0	0.666667	0	8
PRKRA	1	0	0	0.333333	0	0	0	0	0	0	0	0	3	3	3	3	3	0	2	1.66667	2	4	4	3.33333	0	1	0	0.333333	0	0	0	0	0	2	36.6667
Prpf19	0	0	0	0	0	0	0	0	0	0	0	0	1	0	0	0.333333	3	0	0	1	0	0	0	0	0	0	0	0	0	0	0	0	0	0	5.33333
PRR4	0	0	0	0	0	0	0	0	17	0	0	5.66667	0	0	0	0	0	0	0	0	0	0	0	0	0	0	0	0	0	0	0	0	0	0	22.6667
Psip1	0	0	0	0	0	0	0	0	0	0	0	0	0	0	0	0	3	0	0	1	0	0	0	0	0	0	0	0	0	0	0	0	0	0	4
PTBP1	0	0	0	0	0	0	0	0	0	0	0	0	1	1	0	0.666667	3	0	0	1	0	0	0	0	1	3	3	2.33333	0	1	0	0	0.333333	0	17.3333
PTPN14	0	0	0	0	0	0	0	0	0	0	0	0	0	0	0	0	0	0	0	0	0	0	0	0	0	2	0	0.666667	0	0	0	0	0	0	2.66667
PURB	0	0	0	0	0	0	0	0	0	1	1	0.666667	0	0	0	0	0	0	0	0	0	5	2	2.33333	0	0	0	0	0	0	0	0	0	0	12
PYM1	0	0	0	0	0	0	0	0	0	0	0	0	1	2	1	1.33333	0	0	0	0	0	0	0	0	0	0	0	0	0	0	0	0	0	0	5.33333
QKI	0	0	0	0	0	0	0	0	0	0	0	0	0	0	0	0	3	5	0	2.66667	0	0	0	0	0	2	2	1.33333	0	0	0	0	0	0	16
RAB15	0	0	0	0	0	0	0	0	0	0	0	0	0	0	0	0	0	0	0	0	0	0	0	0	0	0	0	0	0	1	0	0	0.333333	0	1.33333
RAB1B	0	0	0	0	0	0	0	0	1	0	0	0.333333	0	0	0	0	0	0	0	0	0	0	0	0	0	0	0	0	0	0	0	0	0	0	1.33333
RACGAP1	0	0	0	0	0	0	0	0	0	0	0	0	0	0	0	0	0	0	0	0	0	0	0	0	0	0	0	0	0	0	0	0	0	0	0
RAI14	0	0	0	0	0	0	0	0	0	0	0	0	2	0	0	0.666667	8	0	0	2.66667	0	0	0	0	0	4	3	2.33333	0	4	4	0	2.66667	0	33.3333
Raly	0	0	0	0	0	0	1	0.333333	0	0	0	0	0	0	0	0	4	0	0	1.33333	0	0	0	0	0	0	0	0	0	0	0	0	0	0	6.66667
Ran	0	0	0	0	0	0	0	0	0	0	0	0	0	0	0	0	1	0	0	0.333333	0	0	0	0	0	0	0	0	0	0	0	0	0	0	1.33333
Rbbp4	0	0	0	0	0	0	0	0	0	0	0	0	0	0	0	0	1	0	0	0.333333	0	0	0	0	0	0	0	0	0	0	0	0	0	0	1.33333
Rbbp7	0	0	0	0	0	0	0	0	0	0	0	0	0	0	0	0	1	0	0	0.333333	0	0	0	0	0	0	0	0	0	0	0	0	0	0	1.33333
Rbm14	0	0	0	0	0	0	0	0	0	0	0	0	0	0	0	0	2	0	0	0.666667	0	1	0	0.333333	1	0	0	0.333333	0	0	0	0	0	4	9.33333
Rbm17	0	0	0	0	0	0	0	0	0	0	0	0	1	0	0	0.333333	2	0	0	0.666667	0	0	0	0	0	0	0	0	0	0	0	0	0	0	4
RBM3	0	0	0	0	0	0	0	0	0	0	0	0	0	0	0	0	0	0	0	0	0	0	0	0	0	2	0	0.666667	0	0	0	0	0	0	2.66667
RBM39	0	0	1	0.333333	0	0	0	0	0	0	0	0	3	0	0	1	0	0	0	0	0	0	0	0	3	6	5	4.66667	0	6	4	0	3.33333	0	37.3333
Rbm45	0	0	0	0	0	0	0	0	0	0	0	0	0	0	0	0	1	0	0	0.333333	0	0	0	0	1	0	0	0.333333	0	0	0	0	0	0	2.66667
Rbm47	0	0	0	0	0	0	0	0	0	1	0	0.333333	0	0	0	0	0	0	0	0	2	2	3	2.33333	0	0	0	0	0	0	0	0	0	0	10.6667
Rbm5	0	0	0	0	0	0	0	0	0	0	0	0	3	0	0	1	1	0	0	0.333333	0	0	0	0	0	0	0	0	0	0	0	0	0	0	5.33333
Rbm7	0	0	0	0	0	0	0	0	0	0	0	0	1	0	0	0.333333	0	0	0	0	0	0	1	0.333333	0	0	0	0	0	0	0	0	0	4	6.66667
RBMS1	0	1	0	0.333333	0	0	0	0	0	0	0	0	2	2	0	1.33333	2	0	0	0.666667	0	0	0	0	2	3	3	2.66667	0	0	0	0	0	0	20
RBMS2	0	1	0	0.333333	0	0	0	0	0	0	0	0	6	5	6	5.66667	3	0	0	1	0	0	0	0	3	6	4	4.33333	0	0	0	0	0	0	45.3333
RBMX	0	0	0	0	0	0	0	0	0	5	2	2.33333	0	3	1	1.33333	0	0	0	0	0	0	5	1.66667	3	1	1	1.66667	0	2	0	0	0.666667	6	36.6667
RBMX2	0	0	0	0	0	0	0	0	0	0	0	0	0	0	0	0	0	0	0	0	0	0	0	0	0	0	0	0	0	0	1	0	0.333333	0	1.33333
RBMXL1	0	0	0	0	1	0	2	1	2	0	0	0.666667	4	0	0	1.33333	5	2	0	2.33333	2	6	0	2.66667	0	0	0	0	2	0	0	0	0	0	34
RMDN3	0	0	0	0	0	0	0	0	0	0	0	0	0	0	0	0	0	0	0	0	0	0	0	0	0	0	0	0	0	2	1	0	1	0	4
RNH1	0	0	0	0	0	0	0	0	0	0	0	0	0	0	0	0	0	0	0	0	0	0	0	0	0	0	0	0	0	0	0	0	0	0	0
Rnps1	0	0	0	0	0	0	0	0	0	0	0	0	0	0	0	0	1	0	0	0.333333	0	0	0	0	0	0	0	0	0	0	0	0	0	0	1.33333
RPA1	0	0	0	0	0	0	0	0	0	0	0	0	0	0	1	0.333333	0	0	0	0	0	0	0	0	0	1	1	0.666667	0	1	3	0	1.33333	0	9.33333
RPA2	0	0	0	0	0	0	0	0	0	0	0	0	0	0	0	0	0	0	0	0	0	0	0	0	0	0	0	0	0	0	1	0	0.333333	0	1.33333
Rpf2	0	0	0	0	0	0	0	0	0	0	0	0	0	0	0	0	1	0	0	0.333333	0	0	0	0	0	0	0	0	0	0	0	0	0	0	1.33333
RPL10	0	0	0	0	0	0	0	0	1	0	0	0.333333	0	0	0	0	0	0	0	0	0	0	0	0	0	0	0	0	0	0	0	0	0	0	1.33333
RPL11	1	0	0	0.333333	0	0	1	0.333333	0	0	0	0	1	0	0	0.333333	1	1	0	0.666667	0	0	0	0	1	2	2	1.66667	0	2	0	0	0.666667	0	16
RPL12	0	0	0	0	0	0	0	0	0	0	0	0	0	0	0	0	2	0	0	0.666667	0	0	0	0	0	0	0	0	0	0	0	0	0	0	2.66667
RPL13	2	0	0	0.666667	0	0	0	0	0	0	0	0	1	0	0	0.333333	3	0	0	1	0	1	1	0.666667	0	2	2	1.33333	0	3	4	0	2.33333	0	25.3333
RPL13A	0	0	0	0	0	0	0	0	0	0	0	0	0	0	0	0	0	0	0	0	0	0	0	0	0	1	0	0.333333	0	0	0	0	0	0	1.33333
RPL13AP3	0	0	0	0	0	0	0	0	0	0	0	0	0	0	0	0	0	0	0	0	0	0	0	0	0	0	0	0	0	1	1	0	0.666667	0	2.66667
RPL14	0	0	0	0	0	1	0	0.333333	1	0	0	0.333333	1	0	0	0.333333	2	1	0	1	0	0	0	0	1	1	1	1	0	1	1	0	0.666667	0	14.6667
RPL15	0	0	0	0	0	0	0	0	0	0	0	0	0	0	0	0	0	0	0	0	0	0	0	0	0	0	0	0	0	0	1	0	0.333333	0	1.33333
RPL17	0	0	0	0	0	0	0	0	1	0	0	0.333333	0	0	0	0	0	0	0	0	0	0	0	0	0	0	1	0.333333	0	1	1	0	0.666667	0	5.33333
RPL18	2	0	0	0.666667	0	1	1	0.666667	1	1	0	0.666667	1	0	0	0.333333	1	0	0	0.333333	0	0	0	0	0	2	2	1.33333	0	3	3	0	2	1	25
RPL18A	1	0	0	0.333333	0	0	0	0	0	0	0	0	1	0	1	0.666667	2	0	0	0.666667	0	0	0	0	0	0	0	0	0	0	0	0	0	1	7.66667
RPL19	0	0	0	0	0	0	0	0	1	0	0	0.333333	0	0	0	0	0	0	0	0	0	2	1	1	0	1	0	0.333333	0	1	2	0	1	0	10.6667
RPL21	0	0	0	0	0	0	0	0	0	0	0	0	0	0	0	0	0	0	0	0	0	0	0	0	0	0	1	0.333333	0	0	2	0	0.666667	0	4
RPL22	0	0	0	0	0	0	0	0	1	0	0	0.333333	0	0	0	0	0	0	0	0	0	0	1	0.333333	0	2	3	1.66667	0	2	2	0	1.33333	0	14.6667
RPL23	3	0	0	1	0	0	0	0	2	0	0	0.666667	3	1	0	1.33333	3	1	0	1.33333	2	3	0	1.66667	0	2	2	1.33333	0	1	2	0	1	0	33.3333
RPL23A	1	0	1	0.666667	0	0	0	0	0	0	0	0	1	0	0	0.333333	1	0	1	0.666667	0	0	1	0.333333	0	0	0	0	0	0	0	1	0.333333	1	10.3333
RPL24	2	2	1	1.66667	2	2	1	1.66667	1	2	0	1	1	0	0	0.333333	1	1	0	0.666667	0	1	1	0.666667	1	1	2	1.33333	1	1	3	0	1.33333	0	35.6667
RPL26	0	0	0	0	0	0	0	0	0	0	0	0	0	0	0	0	0	0	0	0	0	0	0	0	0	0	0	0	0	0	3	0	1	0	4
RPL26L1	0	0	0	0	0	0	0	0	0	0	0	0	0	0	0	0	0	0	0	0	0	0	0	0	0	1	0	0.333333	0	0	0	0	0	0	1.33333
RPL27A	0	0	0	0	0	0	0	0	0	0	0	0	1	0	0	0.333333	1	0	0	0.333333	0	0	1	0.333333	0	1	1	0.666667	0	1	1	0	0.666667	0	9.33333
RPL28	0	0	0	0	0	0	0	0	0	0	0	0	0	0	0	0	1	0	0	0.333333	0	0	0	0	0	2	0	0.666667	0	0	2	0	0.666667	0	6.66667
RPL29	0	1	0	0.333333	0	0	0	0	1	0	0	0.333333	0	0	0	0	0	0	0	0	0	0	0	0	1	1	1	1	0	1	1	0	0.666667	0	9.33333
RPL3	0	0	0	0	0	0	0	0	0	0	0	0	2	0	0	0.666667	0	0	0	0	0	1	1	0.666667	0	2	1	1	0	3	2	0	1.66667	0	16
RPL30	2	0	1	1	0	0	0	0	0	0	0	0	2	1	0	1	2	0	0	0.666667	0	1	0	0.333333	1	1	0	0.666667	0	0	0	0	0	0	14.6667
RPL31	0	0	0	0	0	0	0	0	0	0	0	0	1	0	0	0.333333	1	0	0	0.333333	0	0	0	0	0	0	2	0.666667	0	3	2	0	1.66667	0	12
RPL32	0	0	0	0	0	0	0	0	0	0	0	0	0	0	0	0	0	0	0	0	0	0	0	0	0	0	0	0	0	0	1	0	0.333333	0	1.33333
RPL34	0	0	0	0	0	0	0	0	0	0	0	0	0	0	0	0	0	0	0	0	0	0	0	0	0	0	0	0	0	0	0	0	0	0	0
RPL35	0	0	0	0	0	0	0	0	0	0	0	0	0	0	0	0	1	0	0	0.333333	0	0	0	0	0	0	1	0.333333	0	1	1	0	0.666667	0	5.33333
RPL37A	1	0	1	0.666667	0	0	0	0	1	0	0	0.333333	0	0	0	0	1	1	0	0.666667	0	1	0	0.333333	1	0	0	0.333333	0	0	1	0	0.333333	0	10.6667
RPL38	0	0	0	0	0	0	0	0	2	0	0	0.666667	0	0	0	0	0	0	0	0	0	0	0	0	0	0	0	0	0	0	0	0	0	0	2.66667
RPL4	0	0	0	0	0	0	0	0	0	0	0	0	2	0	0	0.666667	2	0	0	0.666667	0	1	3	1.33333	0	3	1	1.33333	0	4	3	0	2.33333	0	25.3333
RPL6	0	0	0	0	0	0	0	0	0	0	0	0	0	0	0	0	0	0	0	0	0	0	0	0	0	0	0	0	0	3	3	0	2	0	8
RPL7	0	0	0	0	0	0	0	0	0	0	0	0	1	1	0	0.666667	2	0	0	0.666667	0	0	1	0.333333	1	0	2	1	0	4	4	0	2.66667	1	22.3333
RPL7A	2	0	0	0.666667	0	0	0	0	0	0	0	0	2	1	0	1	1	1	0	0.666667	0	1	2	1	2	2	3	2.33333	0	2	4	0	2	1	31.6667
RPL8	0	1	0	0.333333	0	0	0	0	0	0	0	0	0	0	0	0	1	0	0	0.333333	0	0	0	0	0	2	0	0.666667	0	2	2	0	1.33333	0	10.6667
RPL9	0	0	0	0	0	0	0	0	0	0	0	0	0	0	0	0	0	0	0	0	0	0	0	0	0	2	1	1	0	1	1	0	0.666667	0	6.66667
RPLP0	0	0	0	0	0	0	0	0	0	0	0	0	0	0	0	0	0	0	0	0	0	0	0	0	0	1	1	0.666667	0	3	3	0	2	0	10.6667
RPLP1	0	0	0	0	0	0	0	0	0	0	0	0	0	0	0	0	0	0	0	0	0	0	0	0	0	0	0	0	0	0	1	0	0.333333	0	1.33333
RPLP2	0	0	0	0	0	1	0	0.333333	0	0	0	0	0	0	0	0	0	0	0	0	0	0	0	0	0	2	4	2	0	4	5	0	3	0	21.3333
RPN1	0	0	0	0	0	0	0	0	0	0	0	0	0	0	0	0	0	0	0	0	0	0	0	0	0	1	2	1	0	4	5	0	3	0	16
RPN2	0	0	0	0	0	0	0	0	0	0	0	0	0	0	0	0	0	0	0	0	0	0	0	0	0	0	0	0	0	2	2	0	1.33333	0	5.33333
RPS10	0	0	0	0	0	0	0	0	0	0	0	0	0	0	0	0	1	0	0	0.333333	0	0	0	0	0	1	1	0.666667	0	1	0	0	0.333333	0	5.33333
RPS10P5	0	0	0	0	0	0	0	0	0	0	0	0	0	0	0	0	0	0	0	0	0	0	0	0	0	0	0	0	0	0	1	0	0.333333	0	1.33333
RPS11	0	0	0	0	0	0	0	0	1	0	0	0.333333	0	0	0	0	0	0	0	0	0	0	0	0	1	0	0	0.333333	0	0	0	0	0	0	2.66667
RPS12	0	0	0	0	0	0	0	0	0	0	0	0	0	0	0	0	0	0	0	0	0	0	0	0	0	0	0	0	0	0	0	0	0	0	0
RPS13	0	0	0	0	0	0	0	0	0	0	0	0	0	0	0	0	0	0	0	0	0	0	0	0	0	0	1	0.333333	0	0	1	0	0.333333	0	2.66667
RPS14	1	0	0	0.333333	0	0	0	0	0	0	0	0	2	0	1	1	2	0	2	1.33333	0	0	2	0.666667	0	1	1	0.666667	0	1	2	1	1.33333	0	21.3333
RPS16	0	0	0	0	0	0	0	0	0	0	0	0	1	0	0	0.333333	0	0	0	0	0	0	0	0	0	0	2	0.666667	0	2	0	0	0.666667	0	6.66667
RPS17	0	0	0	0	0	0	0	0	0	0	0	0	0	1	0	0.333333	0	0	0	0	0	0	0	0	1	0	1	0.666667	0	1	0	0	0.333333	0	5.33333
RPS18	1	0	0	0.333333	0	0	0	0	0	0	0	0	2	0	2	1.33333	1	0	0	0.333333	0	0	2	0.666667	1	1	2	1.33333	0	1	2	2	1.66667	1	23.6667
RPS19	0	0	0	0	0	0	0	0	0	0	0	0	0	0	0	0	0	0	0	0	0	0	0	0	0	1	2	1	0	1	0	0	0.333333	0	5.33333
RPS2	0	0	0	0	0	0	0	0	0	0	0	0	2	0	0	0.666667	0	0	0	0	0	0	0	0	0	0	0	0	0	1	2	0	1	0	6.66667
RPS20	0	0	0	0	0	0	0	0	0	0	0	0	0	0	0	0	0	0	0	0	0	0	0	0	0	0	1	0.333333	0	0	0	0	0	0	1.33333
RPS23	1	0	1	0.666667	0	1	0	0.333333	2	0	0	0.666667	1	1	0	0.666667	1	1	0	0.666667	0	1	1	0.666667	1	0	1	0.666667	0	1	0	0	0.333333	0	18.6667
RPS25	2	0	0	0.666667	0	0	0	0	0	0	0	0	3	0	0	1	2	2	0	1.33333	0	2	3	1.66667	3	0	3	2	0	0	1	0	0.333333	0	28
RPS26	0	0	0	0	0	0	0	0	1	0	0	0.333333	1	0	0	0.333333	0	0	0	0	0	0	0	0	0	0	0	0	0	1	0	0	0.333333	0	4
RPS27	0	0	0	0	0	0	0	0	0	0	0	0	0	0	0	0	1	0	0	0.333333	0	0	0	0	0	0	0	0	0	2	2	0	1.33333	0	6.66667
RPS27A	0	1	0	0.333333	0	0	0	0	0	0	0	0	0	0	0	0	2	0	0	0.666667	0	0	0	0	0	0	0	0	0	0	0	0	0	0	4
RPS27L	0	0	0	0	0	0	0	0	1	0	0	0.333333	0	0	0	0	1	0	0	0.333333	0	0	0	0	0	0	0	0	0	0	0	0	0	0	2.66667
RPS28	0	0	0	0	0	0	0	0	0	0	0	0	0	0	0	0	0	0	0	0	0	0	0	0	0	0	1	0.333333	0	0	0	0	0	0	1.33333
RPS3	0	0	0	0	0	0	0	0	0	0	0	0	3	0	1	1.33333	4	0	0	1.33333	0	0	2	0.666667	0	3	3	2	0	1	1	1	1	0	25.3333
RPS3A	0	0	0	0	0	0	0	0	0	0	0	0	1	0	0	0.333333	0	0	0	0	0	0	1	0.333333	0	0	0	0	0	0	0	0	0	0	2.66667
RPS4X	0	0	0	0	0	0	0	0	3	0	0	1	0	0	0	0	2	0	0	0.666667	0	0	0	0	0	0	3	1	0	3	0	0	1	0	14.6667
Rps5	0	0	0	0	0	1	0	0.333333	0	0	0	0	1	0	0	0.333333	0	0	0	0	0	0	0	0	2	0	0	0.666667	0	0	0	0	0	0	5.33333
RPS6	0	0	0	0	0	0	0	0	3	0	0	1	0	0	0	0	1	0	0	0.333333	0	0	0	0	0	0	0	0	0	0	0	1	0.333333	0	6.66667
RPS8	1	0	0	0.333333	0	0	0	0	2	0	0	0.666667	3	0	0	1	4	1	0	1.66667	0	0	0	0	2	1	0	1	0	2	0	0	0.666667	0	21.3333
RPSA	0	1	0	0.333333	0	0	0	0	0	0	0	0	1	0	0	0.333333	0	0	0	0	0	0	0	0	0	2	0	0.666667	0	0	0	0	0	0	5.33333
Rsl1d1	0	0	0	0	0	0	0	0	0	0	0	0	0	0	0	0	3	0	0	1	0	0	0	0	0	0	0	0	0	0	0	0	0	0	4
RTCB	0	0	0	0	0	0	0	0	0	0	0	0	0	0	0	0	0	0	0	0	0	7	6	4.33333	0	4	4	2.66667	0	0	0	0	0	1	29
S100A7	0	0	0	0	0	0	0	0	0	0	0	0	0	0	0	0	0	0	0	0	0	0	0	0	0	0	0	0	0	0	0	0	0	0	0
S100A9	0	0	0	0	0	0	0	0	0	0	0	0	0	0	0	0	0	0	0	0	0	0	0	0	0	0	2	0.666667	0	1	0	0	0.333333	0	4
Safb	0	0	0	0	0	0	0	0	0	0	0	0	0	0	0	0	3	0	0	1	0	0	0	0	0	0	0	0	0	0	0	0	0	1	5
SAMM50	0	0	0	0	0	0	0	0	0	0	0	0	0	0	0	0	0	0	0	0	0	0	0	0	0	0	0	0	0	2	1	0	1	0	4
SART3	0	0	0	0	0	0	0	0	3	0	0	1	0	0	0	0	0	0	0	0	0	0	0	0	0	0	0	0	0	0	0	0	0	0	4
SBSN	0	0	0	0	0	0	0	0	0	0	0	0	0	0	0	0	0	0	0	0	0	0	0	0	0	0	3	1	0	6	0	0	2	0	12
SEC13	0	0	0	0	0	0	0	0	0	0	0	0	0	0	0	0	0	0	0	0	0	0	0	0	0	0	0	0	0	0	0	0	0	0	0
SEC16A	0	0	0	0	0	0	0	0	0	0	0	0	0	0	0	0	0	0	0	0	0	0	0	0	0	0	0	0	0	0	0	0	0	0	0
SEPT11	0	0	0	0	0	0	0	0	0	0	0	0	0	0	0	0	0	0	0	0	0	0	0	0	0	2	0	0.666667	0	0	0	0	0	0	2.66667
SEPT2	0	0	0	0	0	0	0	0	0	0	0	0	0	0	0	0	0	0	0	0	0	0	0	0	0	2	2	1.33333	0	0	0	0	0	0	5.33333
SEPT7	0	0	0	0	0	0	0	0	0	0	0	0	0	0	0	0	0	0	0	0	0	0	0	0	0	2	3	1.66667	0	0	0	0	0	0	6.66667
SEPT9	0	0	0	0	0	0	0	0	0	0	0	0	0	0	0	0	0	0	0	0	0	0	0	0	0	3	0	1	0	0	0	0	0	0	4
SERBP1	0	0	0	0	0	0	0	0	0	0	0	0	0	0	0	0	0	0	0	0	0	0	0	0	0	0	3	1	0	3	2	0	1.66667	0	10.6667
SETD1A	0	0	0	0	0	0	0	0	0	0	0	0	0	0	0	0	0	0	0	0	0	0	0	0	0	0	0	0	0	0	0	0	0	0	0
Sf3a1	0	0	0	0	0	0	0	0	0	0	0	0	2	1	0	1	2	0	0	0.666667	0	0	0	0	0	0	0	0	0	0	0	0	0	0	6.66667
Sf3a3	0	0	0	0	0	0	0	0	0	0	0	0	0	1	0	0.333333	1	0	0	0.333333	0	0	0	0	0	0	0	0	0	0	0	0	0	0	2.66667
Sf3b1	0	0	0	0	0	0	0	0	0	0	0	0	3	2	0	1.66667	3	0	1	1.33333	0	0	0	0	0	0	0	0	0	0	0	0	0	0	12
Sf3b3	0	0	0	0	0	0	0	0	0	0	0	0	4	3	0	2.33333	6	3	0	3	0	1	0	0.333333	0	0	0	0	0	0	0	0	0	0	22.6667
Sf3b4	0	0	0	0	0	0	0	0	0	0	0	0	1	0	0	0.333333	1	0	0	0.333333	0	0	0	0	0	0	0	0	0	0	0	0	0	0	2.66667
Sf3b6	0	0	0	0	0	0	0	0	0	0	0	0	1	2	0	1	1	1	0	0.666667	0	1	0	0.333333	0	0	0	0	0	0	0	0	0	0	8
SFN	0	1	0	0.333333	0	0	0	0	0	0	0	0	0	0	0	0	0	0	0	0	0	0	0	0	0	0	0	0	0	0	0	0	0	0	1.33333
SFPQ	0	0	0	0	0	0	1	0.333333	0	1	1	0.666667	5	1	1	2.33333	5	1	0	2	0	0	0	0	1	2	1	1.33333	0	3	2	0	1.66667	1	34.3333
SGPL1	1	0	0	0.333333	0	0	0	0	1	0	0	0.333333	0	1	0	0.333333	1	0	0	0.333333	1	1	1	1	0	0	0	0	0	0	0	0	0	0	9.33333
SHCBP1	0	0	0	0	0	0	0	0	0	0	0	0	0	0	0	0	0	0	0	0	0	0	0	0	0	0	0	0	0	0	0	0	0	0	0
SHMT2	0	0	0	0	0	0	0	0	2	0	0	0.666667	0	0	0	0	0	0	0	0	0	0	0	0	0	0	0	0	0	0	0	0	0	0	2.66667
SIPA1L1	0	0	0	0	0	0	0	0	0	0	0	0	0	0	0	0	0	0	0	0	0	0	0	0	0	0	0	0	0	1	3	0	1.33333	0	5.33333
Skiv2l2	0	0	0	0	0	0	0	0	0	0	0	0	1	1	0	0.666667	0	0	0	0	1	4	5	3.33333	0	0	0	0	0	0	0	0	0	9	25
SLC16A1	0	0	0	0	0	0	0	0	0	0	0	0	0	0	0	0	0	0	0	0	0	0	0	0	0	0	0	0	0	1	0	0	0.333333	0	1.33333
SLC25A1	0	0	0	0	0	0	0	0	0	0	0	0	0	0	0	0	0	0	0	0	0	0	0	0	0	0	0	0	0	2	0	0	0.666667	0	2.66667
SLC25A11	0	0	0	0	0	0	0	0	0	0	0	0	0	0	0	0	0	0	0	0	0	0	0	0	0	0	0	0	0	2	1	0	1	0	4
SLC25A13	0	0	0	0	0	0	0	0	0	0	0	0	0	0	0	0	0	0	0	0	0	0	0	0	0	0	0	0	0	1	0	0	0.333333	0	1.33333
SLC25A3	0	0	0	0	0	0	0	0	0	0	0	0	0	0	0	0	0	0	0	0	0	0	0	0	0	0	0	0	0	3	2	0	1.66667	0	6.66667
SLC25A4	0	0	0	0	0	0	0	0	0	0	0	0	0	0	0	0	0	0	0	0	0	0	0	0	0	0	0	0	0	5	0	0	1.66667	0	6.66667
SLC25A5	1	0	0	0.333333	1	0	0	0.333333	0	1	0	0.333333	2	1	0	1	1	1	0	0.666667	0	1	0	0.333333	0	2	0	0.666667	0	6	6	0	4	0	30.6667
SLC25A6	0	0	0	0	0	0	0	0	2	0	0	0.666667	0	0	0	0	0	0	0	0	0	0	0	0	0	0	0	0	0	5	6	0	3.66667	0	17.3333
Smarca5	0	0	0	0	0	0	0	0	0	0	0	0	1	0	0	0.333333	1	0	0	0.333333	0	0	0	0	0	0	0	0	0	0	0	0	0	0	2.66667
SMR3B	0	0	0	0	0	0	0	0	0	0	0	0	0	0	0	0	0	0	0	0	0	0	0	0	0	0	2	0.666667	0	0	1	0	0.333333	0	4
SND1	0	0	0	0	0	0	0	0	0	0	0	0	0	0	0	0	0	0	0	0	0	0	0	0	0	2	3	1.66667	0	2	4	0	2	0	14.6667
Snrnp200	0	0	0	0	0	0	0	0	0	0	0	0	0	0	0	0	2	0	0	0.666667	0	0	0	0	0	0	0	0	0	0	0	0	0	0	2.66667
Snrpa	0	0	0	0	0	0	0	0	0	0	0	0	0	0	0	0	1	0	0	0.333333	0	0	0	0	0	0	0	0	0	0	0	0	0	0	1.33333
SNRPA1	0	0	0	0	0	1	0	0.333333	1	0	0	0.333333	1	0	0	0.333333	2	0	0	0.666667	0	0	2	0.666667	0	0	0	0	0	0	0	0	0	0	9.33333
Snrpb2	0	0	0	0	0	0	0	0	0	0	0	0	0	0	0	0	1	0	0	0.333333	0	0	0	0	0	0	0	0	0	0	0	0	0	0	1.33333
Snu13	0	0	0	0	0	0	0	0	0	0	0	0	0	0	0	0	2	0	0	0.666667	0	2	1	1	0	0	0	0	0	0	0	0	0	0	6.66667
SON	2	0	4	2	0	0	0	0	0	0	0	0	3	3	2	2.66667	1	0	0	0.333333	0	1	3	1.33333	4	0	0	1.33333	0	0	0	2	0.666667	2	35.3333
spa	64	0	86	50	59	99	67	75	115	87	35	79	80	85	18	61	72	80	30	60.6667	14	101	50	55	91	0	0	30.3333	39	0	0	24	8	27	1742
SPECC1	0	0	0	0	0	0	0	0	0	0	0	0	0	0	0	0	6	0	0	2	0	0	0	0	0	0	2	0.666667	0	0	0	0	0	0	10.6667
SPECC1L	0	0	0	0	0	0	0	0	0	0	0	0	0	0	0	0	6	0	0	2	0	0	0	0	0	0	0	0	0	3	3	0	2	0	16
spg	22	0	20	14	23	25	18	22	29	21	7	19	21	13	7	13.6667	21	19	12	17.3333	6	27	23	18.6667	18	0	0	6	8	0	0	11	3.66667	17	482.333
SPTAN1	0	0	0	0	0	0	0	0	0	0	0	0	0	0	0	0	0	0	0	0	0	0	0	0	0	8	17	8.33333	0	1	1	0	0.666667	0	36
SPTBN1	0	0	0	0	0	0	0	0	0	0	0	0	0	0	0	0	0	0	0	0	0	0	0	0	0	8	16	8	0	4	7	0	3.66667	0	46.6667
SQSTM1	0	0	0	0	0	0	0	0	0	0	0	0	0	0	0	0	0	0	0	0	0	0	0	0	0	0	0	0	0	0	0	0	0	0	0
SRP14	0	0	0	0	0	0	0	0	0	0	0	0	4	3	2	3	0	0	0	0	0	0	0	0	19	18	18	18.3333	0	8	11	0	6.33333	0	110.667
SRP9	3	3	10	5.33333	0	0	0	0	0	0	0	0	0	2	0	0.666667	0	0	0	0	0	0	0	0	12	5	8	8.33333	0	5	4	0	3	0	69.3333
SRPK1	0	0	0	0	0	0	0	0	0	0	0	0	0	0	0	0	0	0	0	0	0	0	0	0	0	0	1	0.333333	0	0	0	0	0	0	1.33333
SRRM1	0	0	0	0	0	1	0	0.333333	0	0	0	0	1	0	0	0.333333	3	0	0	1	0	0	0	0	1	1	0	0.666667	0	0	1	0	0.333333	0	10.6667
SRRM2	0	0	0	0	0	1	0	0.333333	0	0	0	0	0	0	0	0	2	0	0	0.666667	0	1	0	0.333333	0	0	0	0	0	0	0	0	0	0	5.33333
SRSF10	1	0	0	0.333333	0	0	0	0	0	0	0	0	2	3	0	1.66667	2	2	0	1.33333	0	2	0	0.666667	5	0	0	1.66667	0	0	0	0	0	0	22.6667
SRSF11	0	0	0	0	0	0	0	0	0	0	0	0	0	0	0	0	0	0	0	0	0	0	0	0	0	1	0	0.333333	0	1	0	0	0.333333	0	2.66667
SRSF2	0	0	0	0	0	0	0	0	0	0	0	0	0	0	0	0	0	0	0	0	0	0	0	0	1	0	0	0.333333	1	0	0	0	0	0	2.33333
SRSF3	0	0	0	0	0	0	0	0	0	1	0	0.333333	2	0	0	0.666667	0	0	0	0	0	3	4	2.33333	1	4	3	2.66667	0	2	2	0	1.33333	2	31.3333
SRSF7	0	0	0	0	0	0	0	0	0	3	2	1.66667	0	0	0	0	0	0	0	0	1	4	2	2.33333	0	0	0	0	3	0	0	0	0	2	21
SSB	3	1	5	3	1	5	2	2.66667	6	4	3	4.33333	8	6	4	6	5	2	1	2.66667	2	8	8	6	17	5	7	9.66667	3	3	2	4	3	9	161.333
SSBP1	0	0	0	0	0	0	0	0	0	0	0	0	0	0	0	0	0	0	0	0	0	0	0	0	0	0	0	0	0	1	1	0	0.666667	0	2.66667
SSFA2	0	0	0	0	0	0	0	0	0	0	0	0	0	0	0	0	0	0	0	0	0	0	0	0	0	0	0	0	0	0	1	0	0.333333	0	1.33333
SSR3	0	0	0	0	0	0	0	0	0	0	0	0	0	0	0	0	0	0	0	0	0	0	0	0	0	0	0	0	0	1	1	0	0.666667	0	2.66667
STATH	0	0	0	0	0	0	0	0	4	0	0	1.33333	0	0	0	0	0	0	0	0	0	0	0	0	0	0	0	0	0	0	0	0	0	0	5.33333
STAU1	11	3	12	8.66667	0	2	0	0.666667	3	1	0	1.33333	9	8	3	6.66667	2	0	0	0.666667	2	5	5	4	16	14	17	15.6667	0	0	1	2	1	0	154.667
STAU2	9	0	10	6.33333	0	4	1	1.66667	0	0	0	0	0	0	2	0.666667	1	0	0	0.333333	0	0	0	0	4	5	0	3	0	1	2	2	1.66667	0	54.6667
STOML2	0	0	0	0	0	0	0	0	0	0	0	0	0	0	0	0	0	0	0	0	0	0	0	0	0	0	0	0	0	0	1	0	0.333333	0	1.33333
STRAP	8	6	5	6.33333	2	8	3	4.33333	0	0	0	0	9	10	4	7.66667	9	8	9	8.66667	0	0	0	0	7	4	4	5	0	4	2	1	2.33333	0	137.333
Strbp	0	0	5	1.66667	0	0	0	0	0	0	0	0	8	3	6	5.66667	0	0	0	0	0	3	3	2	0	0	0	0	0	0	0	0	0	0	37.3333
SUB1	0	0	0	0	0	0	0	0	0	0	0	0	0	0	0	0	0	0	0	0	0	0	0	0	0	4	4	2.66667	0	3	3	0	2	0	18.6667
SVIL	0	0	0	0	0	0	0	0	0	0	0	0	0	0	0	0	0	0	0	0	0	0	0	0	0	2	5	2.33333	0	0	0	0	0	0	9.33333
SYNCRIP	13	15	29	19	8	27	16	17	16	16	4	12	30	27	9	22	18	28	10	18.6667	11	23	13	15.6667	39	19	19	25.6667	5	12	5	6	7.66667	4	559.667
TANK	0	0	0	0	0	0	0	0	0	0	0	0	0	0	0	0	0	0	0	0	0	0	0	0	0	0	0	0	0	0	0	0	0	0	0
TARBP1	0	0	0	0	0	0	0	0	0	0	0	0	0	0	0	0	0	0	0	0	0	0	0	0	0	0	0	0	0	3	3	2	2.66667	0	10.6667
Tarbp2	0	0	0	0	0	0	0	0	0	0	0	0	3	4	2	3	0	1	0	0.333333	0	4	7	3.66667	0	0	0	0	0	0	0	0	0	0	28
Tardbp	0	0	0	0	0	0	0	0	0	0	0	0	0	0	0	0	3	0	0	1	0	2	0	0.666667	0	0	0	0	0	0	0	0	0	0	6.66667
TBK1	0	0	0	0	0	0	0	0	0	0	0	0	0	0	0	0	0	0	0	0	0	0	0	0	0	0	0	0	0	0	0	0	0	0	0
TCF25	0	0	0	0	0	0	0	0	0	0	0	0	0	0	0	0	0	0	0	0	0	0	0	0	0	0	0	0	0	0	0	0	0	0	0
Tcof1	0	0	0	0	0	1	0	0.333333	0	0	0	0	2	0	0	0.666667	1	0	0	0.333333	0	0	0	0	1	0	0	0.333333	0	0	0	0	0	0	6.66667
TFAM	0	0	0	0	0	0	0	0	0	0	0	0	0	0	0	0	0	0	0	0	0	0	0	0	0	0	0	0	0	0	1	0	0.333333	0	1.33333
TJP1	0	0	0	0	0	0	0	0	0	0	0	0	0	0	0	0	0	0	0	0	0	0	0	0	0	5	8	4.33333	0	8	7	0	5	0	37.3333
TJP2	0	0	0	0	0	0	0	0	0	0	0	0	0	0	0	0	0	0	0	0	0	0	0	0	0	9	12	7	0	3	5	0	2.66667	0	38.6667
TMPO	1	0	0	0.333333	0	0	1	0.333333	0	2	0	0.666667	5	1	0	2	9	2	0	3.66667	0	0	0	0	8	0	0	2.66667	0	3	4	0	2.33333	0	48
TOMM20	0	0	0	0	0	0	0	0	0	0	0	0	0	0	0	0	0	0	0	0	0	0	0	0	0	0	0	0	0	2	2	0	1.33333	0	5.33333
TOMM22	0	0	0	0	0	0	0	0	0	0	0	0	0	0	0	0	0	0	0	0	0	0	0	0	0	0	0	0	0	0	1	0	0.333333	0	1.33333
Top1	0	0	0	0	0	0	0	0	0	0	0	0	2	0	0	0.666667	2	0	0	0.666667	0	0	0	0	2	0	0	0.666667	0	0	0	0	0	0	8
Top2a	0	0	0	0	0	0	0	0	0	0	0	0	0	0	0	0	2	0	0	0.666667	0	0	0	0	1	0	0	0.333333	0	0	0	0	0	0	4
TP53	0	0	0	0	0	0	0	0	0	0	0	0	0	0	0	0	0	0	0	0	0	0	0	0	0	0	0	0	0	1	0	0	0.333333	0	1.33333
Tpm1	0	0	0	0	0	0	0	0	0	0	0	0	3	0	0	1	5	0	0	1.66667	0	0	0	0	0	0	0	0	0	0	0	0	0	0	10.6667
Trim21	0	0	0	0	0	0	0	0	0	0	0	0	0	3	0	1	1	2	0	1	0	2	0	0.666667	0	0	0	0	0	0	0	0	0	0	10.6667
TRIM25	30	22	34	28.6667	0	0	0	0	0	0	0	0	19	18	5	14	0	0	0	0	0	0	0	0	64	40	44	49.3333	0	22	20	16	19.3333	0	445.333
TRIM27	0	0	0	0	0	0	0	0	0	0	0	0	0	0	0	0	0	0	0	0	0	0	0	0	0	0	0	0	0	0	0	0	0	0	0
Trim28	0	0	0	0	0	0	0	0	0	0	0	0	1	1	0	0.666667	0	0	0	0	1	3	2	2	0	0	0	0	0	0	0	0	0	3	13.6667
Trim56	0	0	0	0	0	0	0	0	0	0	0	0	0	0	0	0	0	0	0	0	1	0	0	0.333333	0	0	0	0	0	0	0	0	0	0	1.33333
TUBA1A	0	2	0	0.666667	1	0	2	1	0	0	0	0	2	2	1	1.66667	1	2	0	1	0	2	0	0.666667	0	0	0	0	0	0	0	0	0	0	20
TUBA1B	0	2	0	0.666667	0	0	0	0	5	0	0	1.66667	0	0	0	0	1	0	0	0.333333	0	0	0	0	0	0	0	0	0	0	0	0	0	0	10.6667
TUBA1C	2	2	1	1.66667	0	3	0	1	0	2	0	0.666667	0	0	0	0	1	0	0	0.333333	0	0	0	0	1	4	3	2.66667	0	5	3	0	2.66667	0	36
TUBA3C	0	1	0	0.333333	0	0	0	0	0	0	0	0	0	0	0	0	0	0	0	0	0	0	0	0	0	0	0	0	0	0	0	0	0	0	1.33333
TUBA3E	0	1	0	0.333333	0	0	0	0	0	0	0	0	0	0	0	0	0	0	0	0	0	0	0	0	0	0	0	0	0	0	0	0	0	0	1.33333
TUBB	3	4	6	4.33333	2	7	6	5	4	4	0	2.66667	0	0	0	0	0	0	0	0	0	0	0	0	4	11	9	8	0	8	8	0	5.33333	2	103.333
TUBB3	0	4	0	1.33333	0	0	0	0	0	0	0	0	0	2	0	0.666667	3	0	0	1	0	0	0	0	0	0	0	0	0	0	0	0	0	0	12
TUBB4B	4	0	6	3.33333	0	7	6	4.33333	4	4	0	2.66667	0	0	0	0	0	0	0	0	0	0	0	0	0	8	6	4.66667	0	0	6	0	2	0	68
Tubb5	0	0	0	0	0	0	0	0	0	0	0	0	5	0	2	2.33333	0	5	3	2.66667	0	4	3	2.33333	0	0	0	0	0	0	0	0	0	0	29.3333
TUFM	0	0	0	0	0	0	0	0	5	0	0	1.66667	0	0	0	0	0	0	0	0	0	0	0	0	0	0	0	0	0	0	0	0	0	0	6.66667
TWF1	0	0	0	0	0	0	0	0	0	0	0	0	0	0	0	0	0	0	0	0	0	0	0	0	0	0	0	0	0	0	1	0	0.333333	0	1.33333
TXN	0	0	0	0	0	0	0	0	0	0	0	0	0	0	0	0	0	0	0	0	0	0	0	0	0	0	1	0.333333	0	1	0	0	0.333333	0	2.66667
U2AF1	0	0	0	0	0	0	0	0	0	0	0	0	0	0	0	0	0	0	0	0	0	0	0	0	0	1	0	0.333333	0	0	0	0	0	0	1.33333
U2SURP	0	0	0	0	0	0	0	0	0	0	0	0	2	1	0	1	5	1	0	2	0	0	0	0	0	1	0	0.333333	0	2	0	0	0.666667	0	16
UACA	0	0	0	0	0	0	0	0	0	0	0	0	0	0	0	0	0	0	0	0	0	0	0	0	0	2	2	1.33333	0	0	0	0	0	0	5.33333
UBA52	0	0	0	0	0	0	0	0	0	0	0	0	1	0	0	0.333333	0	0	0	0	0	0	0	0	0	3	3	2	0	2	2	0	1.33333	0	14.6667
UBB	0	0	1	0.333333	1	1	0	0.666667	1	1	1	1	0	1	0	0.333333	0	1	0	0.333333	1	1	1	1	1	0	0	0.333333	0	0	0	0	0	0	16
UGDH	0	0	0	0	0	0	0	0	0	0	0	0	0	0	0	0	0	0	0	0	0	0	0	0	0	0	0	0	0	0	0	0	0	0	0
UPF1	0	0	0	0	0	0	0	0	0	0	0	0	0	0	0	0	0	0	0	0	0	0	0	0	0	0	0	0	0	0	0	0	0	0	0
UQCRC2	0	0	0	0	0	0	0	0	0	0	0	0	0	0	0	0	0	0	0	0	0	0	0	0	0	0	0	0	0	0	1	0	0.333333	0	1.33333
USP54	0	0	0	0	0	0	0	0	0	0	0	0	0	0	0	0	0	0	0	0	0	0	0	0	0	0	0	0	0	1	0	0	0.333333	0	1.33333
VASP	0	0	0	0	0	0	0	0	0	0	0	0	0	0	0	0	0	0	0	0	0	0	0	0	0	2	3	1.66667	0	0	0	0	0	0	6.66667
VDAC1	0	0	0	0	0	0	0	0	0	0	0	0	0	0	0	0	0	0	0	0	0	0	0	0	0	0	0	0	0	5	4	0	3	0	12
VDAC2	0	0	0	0	0	0	0	0	0	0	0	0	0	0	0	0	0	0	0	0	0	0	0	0	0	0	0	0	0	4	3	0	2.33333	0	9.33333
VDAC3	0	0	0	0	0	0	0	0	0	0	0	0	0	0	0	0	0	0	0	0	0	0	0	0	0	0	0	0	0	3	2	0	1.66667	0	6.66667
VIM	0	0	0	0	0	0	0	0	0	0	0	0	35	8	7	16.6667	46	26	15	29	0	8	9	5.66667	7	4	4	5	0	10	14	0	8	0	257.333
Wdr43	0	0	0	0	0	0	0	0	0	0	0	0	0	0	0	0	1	0	0	0.333333	0	0	0	0	0	0	0	0	0	0	0	0	0	0	1.33333
XRCC5	0	0	0	0	0	0	0	0	0	0	0	0	0	0	0	0	0	0	0	0	0	0	0	0	0	1	0	0.333333	0	0	0	0	0	0	1.33333
XRCC6	0	0	0	0	0	0	0	0	0	0	0	0	0	0	0	0	0	0	0	0	0	0	0	0	0	3	0	1	0	0	0	0	0	0	4
XRN1	0	0	0	0	0	0	0	0	0	0	0	0	6	9	6	7	2	2	0	1.33333	0	0	2	0.666667	0	0	0	0	0	0	0	0	0	0	36
XRN2	0	0	0	0	0	0	0	0	0	0	0	0	14	19	3	12	11	8	0	6.33333	3	14	5	7.33333	11	2	3	5.33333	0	1	1	1	1	2	130
YBX1	9	3	10	7.33333	4	9	6	6.33333	8	6	5	6.33333	16	8	10	11.3333	14	8	9	10.3333	4	10	17	10.3333	11	11	11	11	4	7	8	10	8.33333	15	304.333
YBX2	4	2	4	3.33333	0	0	0	0	0	0	0	0	0	0	0	0	0	0	0	0	0	0	0	0	0	0	0	0	0	0	0	0	0	0	13.3333
YBX3	4	0	5	3	0	6	3	3	2	2	2	2	14	8	10	10.6667	15	9	6	10	3	10	14	9	6	8	9	7.66667	2	9	9	0	6	14	221.333
YTHDC2	0	0	0	0	0	0	0	0	0	0	0	0	10	14	4	9.33333	1	0	0	0.333333	0	5	5	3.33333	12	3	5	6.66667	0	3	3	4	3.33333	5	97
YTHDF2	0	0	0	0	0	0	0	0	0	0	0	0	0	0	0	0	0	0	0	0	0	0	0	0	0	0	0	0	0	0	0	0	0	0	0
YWHAZ	0	0	0	0	0	0	0	0	0	1	1	0.666667	0	0	0	0	0	0	0	0	0	0	0	0	0	0	0	0	0	0	0	0	0	0	2.66667
ZC3H14	0	0	0	0	0	0	0	0	0	0	0	0	0	0	0	0	0	0	0	0	0	0	0	0	0	3	2	1.66667	0	0	0	0	0	0	6.66667
ZC3H4	0	0	0	0	0	0	0	0	0	0	0	0	0	2	0	0.666667	0	0	0	0	0	0	0	0	8	6	2	5.33333	0	0	0	0	0	0	24
ZC3H8	0	0	0	0	0	0	0	0	0	0	0	0	0	0	0	0	0	0	0	0	0	0	0	0	0	0	0	0	0	1	1	0	0.666667	0	2.66667
ZC3HAV1	20	9	18	15.6667	10	15	9	11.3333	4	6	3	4.33333	11	13	5	9.66667	12	13	2	9	4	14	8	8.66667	32	29	30	30.3333	3	12	8	0	6.66667	6	391.667
ZCCHC17	1	0	2	1	1	2	2	1.66667	0	0	0	0	0	0	0	0	0	0	0	0	0	0	0	0	2	1	1	1.33333	0	0	1	1	0.666667	1	19.6667
Zcchc6	0	0	0	0	0	0	0	0	0	0	0	0	0	0	0	0	0	0	0	0	1	3	6	3.33333	0	0	0	0	0	0	0	0	0	0	13.3333
Zfr	0	0	0	0	0	0	0	0	0	0	0	0	10	7	6	7.66667	7	2	1	3.33333	0	4	6	3.33333	6	0	0	2	0	0	0	0	0	0	65.3333
ZNF346	3	2	3	2.66667	0	5	2	2.33333	0	0	0	0	2	1	3	2	2	1	2	1.66667	0	1	1	0.666667	4	4	4	4	0	4	3	0	2.33333	1	63.6667
ZNFX1	0	1	17	9	0	7	1	2.66667	0	0	0	0	0	0	0	0	0	0	0	0	0	0	0	0	2	12	7	7	0	0	0	0	0	0	65.6667

## Sheet: Averages Only
	MCF-7			MEF			MDA-MB-231		HEK-293T
Gene Name	BC200	BC1	BCSCR	BC200	BC1	BCSCR	BC200	BCSCR	BC200	BCSCR	Average
ACTB	1.66667	0	0	2.66667	8.66667	1.33333	0	0	0	0	1.43333
ACTC1	0	0	0.333333	4	7	0	0	0	0	0	1.13333
ACTG1	2.33333	0	2	4.66667	3.33333	1	24.6667	0	21.3333	0	5.93333
ACTN4	0	0	0	0	0	0	0	0	0	0	0
ACTR2	0	0	0	0	0	0	0.666667	0	0	0	0.0666667
ACTR3	0	0	0	0	0	0	0	0	0	0	0
ADAR	0	0	1.66667	8.33333	1.33333	10.3333	1.33333	0	0	0	2.3
AFDN	0	0	0	0	0	0	0.666667	0	0.333333	0	0.1
AGK	0	0	0	0	0	0	0	0	0	0	0
AHNAK	0	0	0	0	0	0	15.6667	0	1	0	1.66667
AIF1L	0	0	0	0	0	0	0	0	0	0	0
AIFM1	0	0	0	0	0	0	0	0	0.666667	0	0.0666667
AIM1	0	0	0	0	0	0	0	0	0	0	0
Aimp1	0	0	0	0.333333	0	0	0	0	0	0	0.0333333
AKAP2	0	0	0	0	0	0	0.666667	0	0	0	0.0666667
Alyref	0	0	0	0	1	0	0	0	0	0	0.1
AMOT	0	0	0	0	0	0	0	0	21.6667	0	2.16667
AMOTL1	0	0	0	0	0	0	0	0	1.33333	0	0.133333
AMY1A	0	0	0	0	0	0	0	0	1	0	0.1
ANLN	0	0	0	0	0	0	0	0	0	0	0
ANXA2	0	0	0	0	0	0	3.66667	0	2	0	0.566667
Ap3d1	0	0	0	0.333333	0	0.333333	0.333333	0	0	0	0.1
Apoh	0	0	0	1.66667	1.66667	2.33333	0	0	0	0	0.566667
APOOL	0	0	0	0	0	0	0	0	0.333333	0	0.0333333
ARG1	0	0	0	0	0	0	1.33333	0	2	0	0.333333
ARL6IP4	2	2.33333	0.666667	0	0	0	1.66667	0	1.33333	0	0.8
ARPC1B	0	0	0	0	0	0	0.666667	0	0	0	0.0666667
ARPC2	0	0	0	0	0	0	0	0	0	0	0
ARPC3	0	0	0	0	0	0	0	0	0	0	0
ARPC4	0	0	0	0	0	0	0	0	0	0	0
ARPC5	0	0	0	0	0	0	0.333333	0	0	0	0.0333333
ARPC5L	0	0	0	0	0	0	0	0	0	0	0
ATAD3A	0	0	0	0	0	0	0	0	8	0	0.8
ATAD3B	0	0	0	0	0	0	0	0	0	0	0
ATP5A1	0	0	0	0	0	0	0	0	3.33333	0	0.333333
ATP5B	0	0	0.333333	0	0	0	0	0	3	0	0.333333
ATP5D	0	0	0	0	0	0	0	0	0.333333	0	0.0333333
ATP5O	0	0	0	0	0	0	0	0	0	0	0
Atrx	0	0	0	0	0.333333	0	0	0	0	0	0.0333333
Atxn2	0	0	0	1	0	0	0	0	0	0	0.1
ATXN2L	0	0	0	0	0	0	2.66667	0	0	0	0.266667
AZGP1	0	0	0	0	0	0	0	0	0	0	0
BAIAP2	0	0	0	0	0	0	2	0	0	0	0.2
BASP1	0	0	0	0	0	0	0	0	0	0	0
BCAP31	0	0	0	0	0	0	0	0	0	0	0
BOD1L1	0	0	0	0	0	0	0	0	0	0	0
C11orf57	0	0	0	0	0	0	0.333333	0	0.333333	0	0.0666667
C14orf166	0	0	0	0	0	0	1.66667	0	0.333333	0	0.2
C15orf52	0	0	0	0	0	0	4	0	0	0	0.4
C7orf50	0	0	0	0	0	0	0	0	0	0	0
C7orf55	0	0	0	0	0	0	1.66667	0	2.33333	0	0.4
C8a	1	1.66667	2.66667	3	3.66667	3	0	1	0	0	1.6
C8b	1.66667	2	4	4.33333	3.66667	3	0	0	0.333333	0	1.9
C8g	1.66667	1.33333	1.33333	1.33333	2.33333	2	0	0	0	0	1
CALD1	0	0	0	0	0	0	4	0	0	0	0.4
CALML5	0	0	0	0	0	0	0.666667	0	0.666667	0	0.133333
CAMK2D	0	0	0	0	0	0	0	0	0.666667	0	0.0666667
CAPN1	0	0	0	0	0	0	0	0	0	0	0
CAPNS1	0	0	0	0	0	0	0	0	0	0	0
Caprin1	0	0	0	0	0.333333	0	0	0	0	0	0.0333333
CAPZA1	0	0	0	0	0	0	1.66667	0	1	0	0.266667
CAPZB	0	0	0	0	0	0	0.666667	0	0	0	0.0666667
CASP14	0	0	0	0	0	0	1	0	0.666667	0	0.166667
CAT	0	0	0	0	0	0	0.333333	0	0.333333	0	0.0666667
Cbx3	0	0	0	0.333333	0.333333	0	0	0	0	0	0.0666667
Cbx5	0	0	0	0.333333	0	0	0	0	0	0	0.0333333
CCT4	0	0	0	0	0	0	0	0	0	0	0
CDC42	0	0	0	0	0	0	0.333333	0	0	0	0.0333333
CDKN2AIP	0	0	0	7	3.33333	5.33333	2	0	0	0	1.76667
CDSN	0.333333	0	0	0	0	0	0.333333	0	0.666667	0	0.133333
CELF1	0	0	0	0	0	0	1.33333	0	0	0	0.133333
CEP131	0	0	0	0	0	0	0	0	0.333333	0	0.0333333
CEP55	0	0	0	0	0	0	0	0	0	0	0
CEP85	0	0	0	0	0	0	0	0	0	0	0
Cfb	0.333333	0.333333	0	0	0.333333	0	0	0	0	0	0.1
CGN	0	0	0	0	0	0	0	0	0	0	0
CHCHD3	0	0	0	0	0.333333	0	0	0	2.66667	0	0.3
CHCHD6	0	0	0	0	0	0	0	0	0	0	0
Chtop	0	0	0	0	0.333333	0	0	0	0	0	0.0333333
CIRBP	0	0	0	0	0	0	1.33333	0	0.666667	0	0.2
CKAP4	0	0	0	0.333333	0.666667	0.666667	0	0	1.66667	0	0.333333
CLTC	0	0	0	0	0	0	0.333333	0	0	0	0.0333333
CNN2	0	0	0	0	0	0	0.333333	0	0	0	0.0333333
CNN3	0	0	0	0	0	0	1.66667	0	0	0	0.166667
Col1a1	0	0	0	0	1.33333	0	0	0	0	0	0.133333
Col1a2	0	0	0	0	0.333333	0	0	0	0	0	0.0333333
CORO1A	0	0	0	0	0	0	0	0	0	0	0
CORO1B	0	0	0	0	0	0	0	0	0	0	0
CORO1C	0	0	0	0	0	0	2	0	3	0	0.5
CPNE3	0	0	0.333333	0	0	0	0	0	0	0	0.0333333
CPT1A	0	0	0	0	0	0	0	0	0	0	0
CSDE1	28.6667	24	0	25.3333	27	0	28.3333	0	13	0	14.6333
CSNK1A1	0	0	0	0	0	0	0	0	0	0	0
CSNK1D	0	0	0	0	0	0	0	0	0	0	0
CST2	0	0	0	0	0	0	0	0	0.333333	0	0.0333333
CSTA	0	0	0	0	0	0	2.66667	0	2.66667	0	0.533333
CTTN	0	0	0	0	0	0	0.333333	0	0	0	0.0333333
CXXC1	0	0	0	0	0	0	0	0	0	0	0
DAD1	0	0	0	0	0	0	0	0	0.333333	0	0.0333333
DAPK3	0	0	0	0	0	0	0.333333	0	0	0	0.0333333
DBN1	0	0	0	0	0	0	0	0	1.33333	0	0.133333
DCD	2.33333	2.66667	0.333333	0	0	0	2.66667	0	3.66667	0	1.16667
DDX1	0	0	0	0.666667	0.333333	5	1.66667	0	0	1	0.866667
DDX17	4	0.666667	3	11	5.66667	10.3333	10.6667	4	5.33333	10	6.46667
Ddx18	0	0	0	0	1	0	0	0	0	0	0.1
DDX19A	0	0	0	0	0	0	0.333333	0	0	0	0.0333333
DDX19B	0	0	0	0	0	0	0.666667	0	1.33333	0	0.2
Ddx21	0	0	1	13.6667	6	17	1.66667	0	0	9	4.83333
DDX3X	1.33333	0.666667	0.666667	2.66667	2.66667	1	8.66667	0	4.33333	2	2.4
DDX41	1	1.66667	0	0	0	0	1.66667	0	0.666667	5	1
DDX46	0	0	0	0	0	0	0.333333	0	0	0	0.0333333
Ddx47	0	0	0	0	0.666667	0	0	0	0	0	0.0666667
DDX5	5.33333	2	4.33333	12	8.33333	12.3333	11	6	4.66667	13	7.9
Ddx54	0	0	0	0	0.333333	0	0	0	0	0	0.0333333
DDX58	15.6667	8.66667	0	0	0	0	24	0	0	0	4.83333
DDX6	4.33333	1.33333	0	4	2.66667	1	5	0	0.333333	0	1.86667
Dek	0	0	0	0	0.333333	0	1	0	0	0	0.133333
DHX15	2.66667	0	0	9	4.66667	4.33333	12.3333	0	2.66667	4	3.96667
DHX29	0	0	0	0	0	0	0.666667	0	0	0	0.0666667
DHX30	5.33333	7	1	12.3333	11	7.33333	11.3333	0	4.66667	9	6.9
DHX36	14	0.333333	0	8	0	3	17	0	13.6667	2	5.8
DHX57	0	0	0	3	0	0	4.33333	0	2	0	0.933333
Dhx58	0	0	0	1.66667	0.333333	2	0	0	0	0	0.4
DHX9	38.3333	27.6667	35.6667	38.3333	26.6667	33	60	29	33.3333	28	35
DICER1	0.666667	0	0	0.333333	0	0.666667	0.333333	0	0	0	0.2
Dkc1	0	0	0	0.666667	0	0.666667	0	0	0	0	0.133333
DNAJC11	0	0	0	0	0	0	0	0	0	0	0
DNM2	0	0	0	0	0	0	1	0	0	0	0.1
DOCK7	0	0	0	0	0	0	0	0	3	0	0.3
DSC1	0	0	0	0	0	0	0.333333	0	0	0	0.0333333
DSG1	2.66667	0	0	0	0	0	3	0	4.33333	0	1
DSG2	0	0	0	0	0	0	0	0	0.666667	0	0.0666667
DSP	4.66667	0.333333	0.666667	0	0	0	6	0	12	0	2.36667
DST	0	0	0	0	0	0	0	0	0	0	0
ECHS1	0	0	0.666667	0	0	0	0	0	0	0	0.0666667
EDC4	0	0	0	0	0	1	0.666667	0	3	3	0.766667
EEF1A1	1.33333	0.666667	2.33333	2	1.66667	1.66667	0.666667	0	0	1	1.13333
EEF1A1P5	0	0	0	0	0	0	7.33333	0	2.33333	0	0.966667
EEF1A2	0	0	0.666667	0	0	0	0	0	0	0	0.0666667
EIF2AK2	2.66667	0.666667	4.66667	0.666667	0.333333	4	9.33333	1	0	0	2.33333
EIF2S1	0	0	0	0.666667	0.333333	1	0	0	0	0	0.2
EIF4A1	0	0	0	0	0	0	0	0	0	0	0
EIF4A2	0	0	0	0	0	0	0	0	0.333333	0	0.0333333
Eif4a3	0	0	0	0	1	0	0	0	0	0	0.1
EIF4G1	0	0	0	0	0	0	0.333333	0	0	0	0.0333333
ELAVL1	0	0	0	0.333333	1.33333	0.666667	0.666667	0	0.333333	0	0.333333
EMD	0	0	0	0	0	0	0.666667	0	1.33333	0	0.2
ENAH	0	0	0	0	0	0	0	0	0.333333	0	0.0333333
EPB41L5	0.333333	0.666667	0.333333	0	0	0	0	0	0	0	0.133333
EPPK1	0	0	1.66667	0	0	0	0	0	0	0	0.166667
ERH	0	0	0	0	0	0	0	0	1	2	0.3
ERLIN1	0	0	0	0	0	0	0	0	0.666667	0	0.0666667
ERLIN2	0	0	0	0	0	0	0	0	1.66667	0	0.166667
EWSR1	0	0	0	0	0	0	2	0	0.666667	0	0.266667
FABP5	0	0	0	0	0	0	0.666667	0	0.666667	0	0.133333
FAM120A	22.6667	0	14.3333	13.3333	1.66667	9.33333	18.3333	0	2	1	8.26667
FAM120C	2.66667	0	0	1.66667	0	0	1.33333	0	0	0	0.566667
FAM133A	0.666667	1	0	0	0	0	0	0	0	0	0.166667
FAM133B	0	0	0	0	0	0	0	0	1	0	0.1
FAM83B	0	0	0	0	0	0	0	0	0	0	0
FAM83H	0	0	0	0	0	0	0	0	0	0	0
Fam98b	0	0	0	0	0	0.333333	0	0	0	0	0.0333333
FAU	0.666667	0.333333	1	0.666667	0.333333	0.333333	0.666667	0	0.666667	1	0.566667
Fbl	0	0	0	0	1	1.33333	0	0	0	0	0.233333
Fbln2	0	0	0	0	0.666667	0	0	0	0	0	0.0666667
FEN1	0	0	0	0	0	0	0	0	0.333333	0	0.0333333
FGB	0.333333	0.666667	0.333333	2.33333	2.33333	1.66667	0.333333	0	0.333333	0	0.833333
FGG	0	0.333333	0.333333	0	0.666667	0.333333	0	0	0	0	0.166667
FLG2	0.666667	0	0.333333	0	0	0	1	0	0.666667	0	0.266667
FLNA	0	0	0	0	0	0	37	0	13	0	5
FLNB	0	0	0	0	0	0	41	0	0.666667	0	4.16667
FLOT1	0	0	0	0	0	0	0	0	0.666667	0	0.0666667
FMR1	0	0	0	0	0	0	0	0	0.333333	0	0.0333333
Fn1	0	0	0	19.3333	25.6667	1.33333	0	0	0	0	4.63333
FRG1	0	0.333333	0.666667	2	2	2	0.666667	0	0	0	0.766667
FUBP3	0	0	0	0	0	0	0	0	0	0	0
FUS	0	0	0	0	0	0	4.66667	0	0.333333	0	0.5
G3BP2	0	0	0	0	0	0	0.666667	0	0	0	0.0666667
GAPDH	0.333333	0	0.666667	0	0	0	1.33333	0	1.33333	0	0.366667
GATA3	0	0	0	0	0	0	0	0	0	0	0
GHITM	0	0	0	0	0	0	0	0	0.666667	0	0.0666667
GIPC1	0	0	0	0	0	0	0	0	0	0	0
GJA1	0	0	0	0	0	0	0	0	0.333333	0	0.0333333
GNAI2	0	0	0	0	0	0	0	0	0.666667	0	0.0666667
GNAI3	0	0	0	0	0	0	0	0	0.666667	0	0.0666667
GNAS	0	0	0	0	0	0	0	0	0	0	0
GNAT3	0	0	0	0	0	0	0	0	0	0	0
GNB4	0	0	0	0	0	0	0	0	0	0	0
GNG12	0	0	0	0	0	0	0	0	0.666667	0	0.0666667
GPRASP2	0	0	0	0	0	0	0	0	0	0	0
GRN	4.66667	6.33333	6.66667	9	9.33333	8.66667	1.66667	1	0.666667	2	5
GRSF1	0	0	0	0	0	0	0.333333	0	0	0	0.0333333
GSN	0	0	0	0	0	0	0.333333	0	0	0	0.0333333
GTF2I	0	0	0	0	0	0	0	0	0	0	0
GTPBP2	0	0	0	0	0	0	0.666667	0	0	0	0.0666667
H1f0	0	0.333333	0.333333	0.666667	0.666667	0	0	0	0	0	0.2
H2AFJ	2.66667	3.33333	3	1	0	0	2	0	1.33333	0	1.33333
H2afv	0	0.666667	0	1	0.666667	0	0.666667	0	0	0	0.3
H2AFX	0.666667	0	0	0	0	0	0	0	0	0	0.0666667
H2afy	0	1.33333	0.333333	0	0.666667	0	0	0	0	0	0.233333
H2afz	0	0	0	0.666667	0.666667	0	0	0	0	0	0.133333
H2BFS	2	0	0	0	0	0	0	0	0	0	0.2
H3f3c	0	0	0	0.333333	0	0	0	0	0	0	0.0333333
HACD3	0	0	0	0	0	0	0	0	0.333333	0	0.0333333
HADHA	0	0	0.333333	0	0	0	0	0	1.66667	0	0.2
HADHB	0	0	0	0	0	0	0	0	0.666667	0	0.0666667
HCFC1	0	0	0	0	0	0	0	0	0	0	0
HDLBP	0	0	0	2	0	1	0.333333	0	1	0	0.433333
HELZ	0	0	0	0	0	0	0	0	1	0	0.1
HELZ2	2	0	1	0	0	2.66667	6.66667	0	0	0	1.23333
Hist1h1a	0	0	0	0.666667	1.33333	0	0	0	0	0	0.2
HIST1H1B	0.333333	2	3.66667	2.33333	3	0.666667	0	0	0	0	1.2
HIST1H1C	0.666667	3	0	1.33333	0.333333	0.666667	1	2	0.666667	3	1.26667
HIST1H1D	0	0.333333	0	1.66667	3.66667	0	0	0	0.333333	0	0.6
Hist1h1e	0	0	2.33333	2.33333	3	0.666667	0	0	0	0	0.833333
HIST1H1T	0	0	1	0	0	0	0	0	0	0	0.1
HIST1H2AA	0.666667	0	1.66667	0	0	0	1	0	0	0	0.333333
HIST1H2AB	0.666667	0	0	1.66667	2.33333	1	0	0	0	0	0.566667
HIST1H2AC	0.666667	0	0	0	0	0	1	0	0	0	0.166667
HIST1H2AD	0.666667	0	0	0	0	0	0	0	0	0	0.0666667
HIST1H2AG	0.666667	0	0	0	0	0	0	0	0	0	0.0666667
HIST1H2AH	0.666667	0	0	0	0	0	0	0	0	0	0.0666667
HIST1H2AJ	0.666667	0	0	0	0	0	0	1	0	0	0.166667
HIST1H2BB	2	0	2.66667	5	5.66667	1.33333	2.66667	4	0	0	2.33333
HIST1H2BC	2	0	0	0	0	0	0	0	0	0	0.2
HIST1H2BD	2	1.33333	0	0	0	0	0	0	0	0	0.333333
HIST1H2BH	2	0	0	0	0	0	0	0	0	0	0.2
HIST1H2BJ	2	0	0	0	0	0	0	0	0	0	0.2
HIST1H2BK	2	0	0	0	0	0	0	0	0	0	0.2
HIST1H2BL	3.66667	3.66667	4.66667	0	0	0	0	0	0.666667	0	1.26667
HIST1H2BM	2	0	2.33333	0	0	0	0	0	0	0	0.433333
HIST1H2BN	2	0	0	0	0	0	0	0	0	0	0.2
HIST1H2BO	2	0	0	0	0	0	0	0	0	0	0.2
HIST1H3A	0	0.666667	1	0.333333	0.666667	0	0.666667	0	0	0	0.333333
HIST1H4A	4	5.66667	6.33333	4	5.33333	2.66667	2	4	4	1	3.9
HIST2H2AA3	0.666667	0	0	0	0	0	0	0	0	0	0.0666667
HIST2H2AB	0.666667	0	0	0	0	0	0	0	0	0	0.0666667
HIST2H2AC	0.666667	0	0	0.333333	0	0	0	0	0	0	0.1
HIST2H2BE	2	0	0	0	0	0	0	0	0	0	0.2
HIST2H2BF	2	0	0	0	0	0	1	0	1	0	0.4
HIST2H3A	0	0	0	0	0	0	0.333333	0	0.333333	0	0.0666667
HIST3H2A	0.666667	0	0	0	0	0	0	0	0	0	0.0666667
HIST3H2BB	2	0	0	0	0	0	0	0	0	0	0.2
HK1	0	0	0	0	0	0	0	0	0.666667	0	0.0666667
HLTF	0	0	0	0	0	0	2.66667	0	0	0	0.266667
Hmga1	0	0	0	0.333333	0.333333	0	0.666667	0	0	0	0.133333
Hmga2	0	0	0	1.33333	1.66667	0.333333	0	0	0	0	0.333333
HMGCR	0	0	0	0	0	0	0	0	0	0	0
Hmgn2	0	0.666667	1.33333	0.333333	0.666667	0	0.666667	0	0	0	0.366667
HNRNPA0	0	0	0.666667	1.33333	0.666667	3	0	0	0	0	0.566667
HNRNPA1	0	0	3.33333	3	3.33333	7.66667	8	1	3	3	3.23333
HNRNPA2B1	0	0.666667	2.66667	2.33333	2.33333	4.33333	1.66667	0	1	3	1.8
HNRNPA3	0	0	2.66667	2.33333	2.33333	5.66667	0.333333	0	0.333333	2	1.56667
HNRNPAB	1.33333	0.333333	0.666667	4	1.66667	2.66667	2	0	1.33333	0	1.4
HNRNPC	0	1.33333	3.66667	1	2.33333	0	0	1	0	0	0.933333
HNRNPD	0.333333	0.333333	0.666667	1.33333	1	1.33333	1	1	0.666667	1	0.866667
HNRNPF	0.666667	0.333333	0	0.666667	0.666667	0	3	0	0	0	0.533333
HNRNPH1	0	0	0	0.666667	1.66667	0	2.33333	0	0.666667	0	0.533333
HNRNPH2	0	0	0	0	0	0	0	0	0.333333	0	0.0333333
HNRNPK	7.66667	0	4.66667	10.6667	1	4.33333	17.6667	3	8.66667	3	6.06667
Hnrnpl	0	0	0	0.666667	7	0	0.666667	0	0	0	0.833333
HNRNPM	0	1.33333	1	2.33333	2.33333	0	1.66667	0	1	3	1.26667
HNRNPR	5.33333	4.33333	7.66667	0	0	0	10.6667	0	3	5	3.6
HNRNPU	5.66667	1.33333	10.6667	15.6667	3.66667	14.6667	13.3333	9	5.33333	10	8.93333
HNRNPUL1	6.33333	3	0	14	10.3333	5.66667	23.3333	2	12	7	8.36667
HNRNPUL2	0	0	1.33333	0.333333	0	0.666667	2	1	0	0	0.533333
HRNR	5.33333	0.666667	0.333333	0	0	0	9.66667	0	8.66667	0	2.46667
Hsd17b12	0	0	0	0.666667	0.333333	0.333333	0	0	0	0	0.133333
HSD17B4	0	0	0	0	0	0	0	0	2	0	0.2
HSP90AB1	0	0	0	0	0	0	0	0	0	0	0
HSPA1A	0.666667	0	1	0	0	0	0	0	0	2	0.366667
HSPA1B	0	0	0	0	0	0	0	0	1.66667	0	0.166667
HSPA1L	0.666667	0	0	0	0	0	0	0	0	0	0.0666667
HSPA2	0.666667	0	0	0	0	0	0	0	0	0	0.0666667
HSPA5	1.33333	0	0	0.333333	1.33333	1	3	0	2	0	0.9
HSPA6	0.666667	0	0	0	0	0	0	0	0	0	0.0666667
HSPA7	0.666667	0	0	0	0	0	0	0	0	0	0.0666667
HSPA8	2	2	2	3.33333	3	3	1.33333	0	3	0	1.96667
HSPA9	0.333333	0	5	0	0	0	0	0	0	0	0.533333
HSPB1	0	0	0.333333	0	0	0	0	0	0	0	0.0333333
HSPD1	0	0	0.333333	0	0	0	0	0	1.33333	0	0.166667
Hspg2	0	0	0	0	1.66667	0	0	0	0	0	0.166667
HTN1	0	0	0	0	0	0	0	0	0	0	0
IDH2	0	0	1.33333	0	0	0	0	0	0	0	0.133333
IFIT1	8.66667	7	2.33333	8	4.66667	13.3333	13	1	0	0	5.8
IFIT2	7.66667	3.66667	1.33333	0	0	0	8.66667	1	0	0	2.23333
IFIT3	11.3333	7	2.66667	0	0	0	15	0	0	0	3.6
IFIT5	0	0	0	0	0	0	0	0	0	0	0
IGF2BP1	0	0	0	11	7	8.33333	0	0	13	11	5.03333
IGF2BP2	1.33333	1	0	14.3333	10.3333	11	12.3333	3	1	5	5.93333
Igf2bp3	0	0	0	10.3333	5	6	3.66667	0	1	4	3
Igh-1a	0	2	0	1.33333	1.66667	2	0.666667	0	0	1	0.866667
Ighg1	26.6667	36.6667	32	23	30	27	11.3333	17	6	20	22.9667
IGKC	0	0	0	0	0	0	0	0	0.333333	0	0.0333333
IGKV2D-29	0.666667	0.666667	0	0	0	0	0	0	0	0	0.133333
ILF2	3	2	3.66667	5.33333	2.33333	5	9.66667	2	2.66667	0	3.56667
ILF3	8.66667	4.33333	10	18.3333	8.66667	13.3333	26	5	11	10	11.5333
IMMT	0	0	0	0	1.33333	0	0	0	15	0	1.63333
INF2	0	0	0	0	0	0	0	0	0	0	0
IQGAP1	0	0	0	0	0	0	14.3333	0	3.66667	0	1.8
IQGAP3	0	0	0	0	0	0	0	0	0	0	0
IRS4	0	0	0	0	0	0	0	0	1.66667	0	0.166667
ITPR2	0	0	0	0	0	0	0	0	1.33333	0	0.133333
ITPR3	0	0	0	0	0	0	0	0	0.333333	0	0.0333333
JUP	2	0	0.333333	0	0	0	2	0	3.33333	0	0.766667
Khdrbs1	0	0	0	2	0.333333	0	1.33333	0	0	0	0.366667
KIAA1211	0	0	0	0	0	0	0	0	0	0	0
KIAA1671	0	0	0	0	0	0	0	0	0.333333	0	0.0333333
Kif20a	0	0	0	0	0.333333	0	0	0	0	0	0.0333333
KIF23	0	0	0	0	0	0	0	0	0	0	0
KRT1	47.6667	42.6667	33	0	0	0	75	12	79	23	31.2333
KRT10	31.6667	27	30	0	0	0	43	4	50	12	19.7667
KRT13	0	2	0	0	0	0	0	0	4	0	0.6
KRT14	14.6667	12.6667	9.66667	0	0	0	16.6667	0	20	6	7.96667
KRT16	10.6667	9.33333	4.66667	0	0	0	13.6667	0	16.6667	0	5.5
KRT17	8	1.66667	0	1	0	0	6.66667	0	8.33333	0	2.56667
KRT18	3.33333	4.66667	13.3333	0	0	0	6	0	0	0	2.73333
KRT19	1.33333	1.33333	7	0	0	0	1.33333	0	0	0	1.1
KRT2	32	21	20.3333	0	0	0	36	0	42.3333	9	16.0667
KRT27	0	0	0	0	0	1	0	0	7	0	0.8
KRT28	0	0	0	0	0	0	2.33333	0	0	0	0.233333
KRT4	0	0.666667	0	0	0	0	0	0	2.66667	0	0.333333
KRT5	17.6667	10.6667	8.66667	0	0	0	14	0	21.6667	5	7.76667
KRT6A	11.3333	5	0	0	0	0	12.3333	0	11.3333	0	4
KRT6B	13	6.66667	0	0	0	0	9.66667	0	14.6667	0	4.4
KRT6C	4.33333	0	5.33333	0	0	0	0	0	4.33333	0	1.4
KRT7	0	0	0	0	0	0	4.66667	0	0	0	0.466667
KRT71	0	0	0	0	0	0	0	0	2.33333	0	0.233333
KRT77	0	0	0	0	0	0	4.66667	0	3	0	0.766667
KRT78	0	0	0	0	0	0	1.33333	0	1.66667	0	0.3
KRT79	1.33333	0	0	0	0	0	0	0	0	0	0.133333
KRT8	9.66667	10.6667	24	0	0	0	8.66667	0	0	0	5.3
KRT80	0	0	0	0	0	0	0	0	1.66667	0	0.166667
KRT9	40	26.6667	22.6667	0	0	0	70.6667	2	70.6667	11	24.3667
L1RE1	0.666667	0.333333	0.333333	0	0	0	0	0	0.666667	0	0.2
LACRT	1	0	0.333333	0	0	0	0.333333	0	0	0	0.166667
LAD1	0	0	0	0	0	0	0.333333	0	0	0	0.0333333
LARP1	0	0	0	0	0	0	0	0	0	0	0
LARP4	0.333333	0	0	0	0	0	0	0	0	0	0.0333333
LARP4B	0	0	0	0	0	0	0	0	0	0	0
Larp7	0	0	0	1	0	3.66667	0	0	0	0	0.466667
LCN1	0.333333	0	0	0	0	0	0	0	0	0	0.0333333
LETM1	0	0	0	0	0	0	0	0	0.333333	0	0.0333333
Lgals3bp	0	0	0	0.666667	0	0.666667	0	0	0	0	0.133333
LGALS7	0.666667	0	0	0	0	0	0	0	0	0	0.0666667
LIMA1	0	0	0	0	0.666667	0	4	0	9.66667	0	1.43333
LMNA	0	1.33333	0.666667	4.33333	9.33333	0	4.66667	0	0	0	2.03333
LMNB1	0	2	1.66667	0.333333	2	0	0	0	2.33333	0	0.833333
LMO7	0	0	0	0	0	0	1.66667	0	0.333333	0	0.2
LRCH1	0	0	0	0	0	0	0	0	0	0	0
LRCH3	0	0	0	0	0	0	0	0	0.333333	0	0.0333333
LRPPRC	0.666667	0	3.33333	0.333333	2.66667	20.3333	2.66667	0	1.33333	0	3.13333
LRRC59	1.66667	0	0	5.66667	1	4.33333	1	0	2	1	1.66667
Lsm14a	0	0	0	0.333333	0.333333	0.333333	0	0	0	0	0.1
LSM14B	0.666667	0.333333	0	0.333333	0.333333	0	0	0	0	0	0.166667
LSM2	0	0	0	0	0	0.333333	1	0	0	0	0.133333
LSM3	0	0	0	0	0	0.333333	1	0	0	0	0.133333
LSM5	0	0	0	0	0	0	0.333333	0	0	0	0.0333333
LSM6	0	0	0	0	0	0.333333	0	0	0	0	0.0333333
LUC7L2	0	0	0	0	0	0	0	0	0	0	0
LUC7L3	0	0	0	0	0	0	0	0	1.33333	0	0.133333
LUZP1	0	0	0	0	0	0	0	0	0	0	0
LYZ	0.666667	0	0	0	0	0	0.333333	0	0	0	0.1
LZTS2	0	0	0	0	0	0	0	0	0	0	0
MACF1	0	0	0	0	0	0	1	0	0.333333	0	0.133333
MAGEB2	0	0	0	0	0	0	0	0	0.333333	0	0.0333333
MAP4	0	0	0	0	0	0	0.666667	0	0	0	0.0666667
Matr3	0	0	0	0.333333	1	0	0	0	0	0	0.133333
Mdc1	0	0	0	0	0.333333	0	0	0	0	0	0.0333333
MGST3	0	0	0	0	0	0	0	0	0.666667	0	0.0666667
MICAL2	0	0	0	0	0	0	4.66667	0	0	0	0.466667
MICALL2	0	0	0	0	0	0	0	0	0	0	0
MISP	0	0	0	0	0	0	0.333333	0	0	0	0.0333333
MISP3	0	0	0	0	0	0	0	0	0	0	0
Mki67	0	0	0	0	0.333333	0	0	0	0	0	0.0333333
MKRN1	0	0	0	0	0	0	0	0	0	0	0
MKRN2	0	0	0	0	0	0	3.66667	0	0.333333	0	0.4
MMTAG2	3	3.66667	0.333333	0	0	0	0.666667	0	2	4	1.36667
MOV10	1	0	0	0	0	0	0	0	0	0	0.1
MPP5	0	0	0	0	0	0	0	0	0.333333	0	0.0333333
MPRIP	0	0	0	0	2	0	3.66667	0	4.33333	0	1
MRPL36	0.666667	0.333333	0.333333	0	0	0	0.333333	0	0	0	0.166667
MSI2	0	0	0	0	0	0	0	0	0	0	0
MTDH	0	0	0.333333	0	0	0	0	0	0	0	0.0333333
MTHFD1	0	0	0	0	0	0	0	0	0	0	0
MTX2	0	0	0	0	0	0	0	0	0.666667	0	0.0666667
MYADM	0	0	0	0	0.333333	0	0.333333	0	0	0	0.0666667
Mybbp1a	0	0	0	2.66667	3.33333	2.33333	0	0	0	0	0.833333
MYH10	0	0	0	2.66667	7.33333	0	0	0	10.6667	0	2.06667
MYH9	0	0	4.66667	1.66667	3.66667	0	13	0	8.33333	0	3.13333
MYL12A	0	0	0	0	0	0	0.666667	0	1	0	0.166667
Myl12b	0	0	0	0.666667	1	0	0	0	0	0	0.166667
MYL6	0	0	0	0.666667	1	0	2.66667	0	1.33333	0	0.566667
MYL6B	0.333333	0	0	0	0	0.333333	0	0	0	0	0.0666667
MYO19	0	0	0	0	0	0	0	0	0	0	0
MYO1B	0	0	0	0	0	0	0	0	0	0	0
MYO1C	0	0	0	0.666667	0	1.66667	8.33333	0	4.33333	0	1.5
MYO5A	0	0	0	0.666667	0	3.66667	0	0	0	0	0.433333
MYO5C	0	0	0	0	0	0	0	0	0	0	0
MYO6	0	0	0	0	0	0	3.66667	0	9.33333	0	1.3
N4BP3	0	0	0	0	0	0	0	0	0	0	0
NACA	0	0	0	0	0	0	0	0	0	0	0
NAP1L1	2	0.666667	0.666667	0.333333	0.333333	0.333333	1	1	0.666667	0	0.7
NAP1L4	3.33333	0.333333	0.333333	0	0	0	0	0	0.666667	0	0.466667
NCL	10	0.333333	10.6667	19.3333	4.66667	31	11.6667	11	6	8	11.2667
NDUFA12	0	0	0	0	0	0	0	0	0.333333	0	0.0333333
NDUFB4	0	0	0	0	0	0	0	0	0.333333	0	0.0333333
NDUFS1	0	0	0	0	0	0	0	0	2.33333	0	0.233333
NDUFS3	0	0	0	0	0	0	0	0	1.33333	0	0.133333
NDUFS8	0	0	0	0	0	0	0	0	0.333333	0	0.0333333
NDUFV2	0	0	0	0	0	0	0	0	0.333333	0	0.0333333
NDUFV3	0	0	0	0	0	0	0	0	0	0	0
NEDD1	0	0	0	0	0	0	0	0	0	0	0
NKAP	0	0	0	0	0	0	0.333333	0	3.33333	2	0.566667
Nono	0	0	0	0	1.33333	0	0	0	0	0	0.133333
Nop2	0	0	0	0.333333	1	0	0	0	0	0	0.133333
Nop56	0	0	0	0.333333	2	2.33333	0	0	0	0	0.466667
Nop58	0	0.333333	0	0	1	2	0	0	0	0	0.333333
NPM1	0	0.666667	0.666667	1	1	0	0	0	1	0	0.433333
NUP50	0	0	0	0	0	0	0	0	0	0	0
OASL	0	0	3.33333	0	0	0	0	0	0	0	0.333333
Oasl1	0	0	0	0	0	2.33333	0	0	0	0	0.233333
PABPC1	38	49	0	31	31.6667	0	54	0	34.6667	0	23.8333
PABPC4	17.3333	22	0	0	0	0	27.3333	0	22.6667	0	8.93333
PABPC4L	0	0	0	0	0	0	0	0	2	0	0.2
PABPN1	5	5	0	4.33333	4.33333	0	8.33333	0	5.66667	0	3.26667
PALLD	0	0	0	0	0	0	0.333333	0	0	0	0.0333333
PARP1	0	0.666667	0	0	0	0	1.66667	0	2.33333	0	0.466667
PARP12	5.66667	1.33333	0	4.66667	5.66667	0	11.3333	0	0	0	2.86667
PARP9	0	0	0	0	0	0	0	0	0	0	0
PATL1	0	0	0	0	0	1	1	0	0.333333	0	0.233333
PAWR	0	0	0	0	0	0	1.66667	0	1.66667	0	0.333333
PCBP1	2.66667	0	0	5.33333	0	0	7	0	0	0	1.5
PCBP2	10	0	0	10	0	0	13.6667	0	8.33333	0	4.2
Pcbp3	0	0	0	5.66667	0	0	0	0	0	0	0.566667
PEAK1	0	0	0	0	0	0	0	0	0.333333	0	0.0333333
Pes1	0	0	0	0	0.666667	0	0	0	0	0	0.0666667
PGAM5	0	0	0	0	0	0	0	0	2.66667	0	0.266667
PHB	0	0	0	0	0	0	0	0	4	0	0.4
PHB2	0	0	0.333333	0	0	0	0	0	5.33333	0	0.566667
Phf5a	0	0	0	0.333333	0.333333	0	0	0	0	0	0.0666667
PHLDB2	0	0	0	0	0	0	1	0	0	0	0.1
PIBF1	0	0	0	0	0	0	0	0	0	0	0
PICALM	0	0	0	0	0	0	0.333333	0	0	0	0.0333333
PIK3C2A	0	0	0	0	0	0	0.333333	0	0	0	0.0333333
PKM	0	0	0	0	0	0	0	0	0	0	0
PKP1	0	0	0	0	0	0	0	0	0	0	0
PLEC	0	0	1	3.33333	12	0	26	0	0.333333	0	4.26667
PNKD	0	0	0	0	0	0	0	0	0	0	0
PPP1CA	0	0	0	0	0	0	0.666667	0	0	0	0.0666667
PPP1R12A	0	0	0	0.666667	4	0	3.33333	0	4.33333	0	1.23333
PPP1R18	0	0	0	0	0	0	3.66667	0	0	0	0.366667
PPP1R9B	0	0	0	0	0	0	0	0	1.33333	0	0.133333
PRB1	0	0	2.33333	0	0	0	0	0	0	0	0.233333
PRB2	0.666667	0	0	0	0	0	0	0	0.666667	0	0.133333
PRDX2	0	0	0	0	0	0	0.333333	0	0	0	0.0333333
PRH1	0	0	0	0	0	0	1.33333	0	0.666667	0	0.2
PRKRA	0.333333	0	0	3	1.66667	3.33333	0.333333	0	0	2	1.06667
Prpf19	0	0	0	0.333333	1	0	0	0	0	0	0.133333
PRR4	0	0	5.66667	0	0	0	0	0	0	0	0.566667
Psip1	0	0	0	0	1	0	0	0	0	0	0.1
PTBP1	0	0	0	0.666667	1	0	2.33333	0	0.333333	0	0.433333
PTPN14	0	0	0	0	0	0	0.666667	0	0	0	0.0666667
PURB	0	0	0.666667	0	0	2.33333	0	0	0	0	0.3
PYM1	0	0	0	1.33333	0	0	0	0	0	0	0.133333
QKI	0	0	0	0	2.66667	0	1.33333	0	0	0	0.4
RAB15	0	0	0	0	0	0	0	0	0.333333	0	0.0333333
RAB1B	0	0	0.333333	0	0	0	0	0	0	0	0.0333333
RACGAP1	0	0	0	0	0	0	0	0	0	0	0
RAI14	0	0	0	0.666667	2.66667	0	2.33333	0	2.66667	0	0.833333
Raly	0	0.333333	0	0	1.33333	0	0	0	0	0	0.166667
Ran	0	0	0	0	0.333333	0	0	0	0	0	0.0333333
Rbbp4	0	0	0	0	0.333333	0	0	0	0	0	0.0333333
Rbbp7	0	0	0	0	0.333333	0	0	0	0	0	0.0333333
Rbm14	0	0	0	0	0.666667	0.333333	0.333333	0	0	4	0.533333
Rbm17	0	0	0	0.333333	0.666667	0	0	0	0	0	0.1
RBM3	0	0	0	0	0	0	0.666667	0	0	0	0.0666667
RBM39	0.333333	0	0	1	0	0	4.66667	0	3.33333	0	0.933333
Rbm45	0	0	0	0	0.333333	0	0.333333	0	0	0	0.0666667
Rbm47	0	0	0.333333	0	0	2.33333	0	0	0	0	0.266667
Rbm5	0	0	0	1	0.333333	0	0	0	0	0	0.133333
Rbm7	0	0	0	0.333333	0	0.333333	0	0	0	4	0.466667
RBMS1	0.333333	0	0	1.33333	0.666667	0	2.66667	0	0	0	0.5
RBMS2	0.333333	0	0	5.66667	1	0	4.33333	0	0	0	1.13333
RBMX	0	0	2.33333	1.33333	0	1.66667	1.66667	0	0.666667	6	1.36667
RBMX2	0	0	0	0	0	0	0	0	0.333333	0	0.0333333
RBMXL1	0	1	0.666667	1.33333	2.33333	2.66667	0	2	0	0	1
RMDN3	0	0	0	0	0	0	0	0	1	0	0.1
RNH1	0	0	0	0	0	0	0	0	0	0	0
Rnps1	0	0	0	0	0.333333	0	0	0	0	0	0.0333333
RP9	0	0	0	0	0	0	0	0	0	0	0
RPA1	0	0	0	0.333333	0	0	0.666667	0	1.33333	0	0.233333
RPA2	0	0	0	0	0	0	0	0	0.333333	0	0.0333333
Rpf2	0	0	0	0	0.333333	0	0	0	0	0	0.0333333
RPL10	0	0	0.333333	0	0	0	0	0	0	0	0.0333333
RPL11	0.333333	0.333333	0	0.333333	0.666667	0	1.66667	0	0.666667	0	0.4
RPL12	0	0	0	0	0.666667	0	0	0	0	0	0.0666667
RPL13	0.666667	0	0	0.333333	1	0.666667	1.33333	0	2.33333	0	0.633333
RPL13A	0	0	0	0	0	0	0.333333	0	0	0	0.0333333
RPL13AP3	0	0	0	0	0	0	0	0	0.666667	0	0.0666667
RPL14	0	0.333333	0.333333	0.333333	1	0	1	0	0.666667	0	0.366667
RPL15	0	0	0	0	0	0	0	0	0.333333	0	0.0333333
RPL17	0	0	0.333333	0	0	0	0.333333	0	0.666667	0	0.133333
RPL18	0.666667	0.666667	0.666667	0.333333	0.333333	0	1.33333	0	2	1	0.7
RPL18A	0.333333	0	0	0.666667	0.666667	0	0	0	0	1	0.266667
RPL19	0	0	0.333333	0	0	1	0.333333	0	1	0	0.266667
RPL21	0	0	0	0	0	0	0.333333	0	0.666667	0	0.1
RPL22	0	0	0.333333	0	0	0.333333	1.66667	0	1.33333	0	0.366667
RPL23	1	0	0.666667	1.33333	1.33333	1.66667	1.33333	0	1	0	0.833333
RPL23A	0.666667	0	0	0.333333	0.666667	0.333333	0	0	0.333333	1	0.333333
RPL24	1.66667	1.66667	1	0.333333	0.666667	0.666667	1.33333	1	1.33333	0	0.966667
RPL26	0	0	0	0	0	0	0	0	1	0	0.1
RPL26L1	0	0	0	0	0	0	0.333333	0	0	0	0.0333333
RPL27	0	0	0	0	0	0	0	0	0	0	0
RPL27A	0	0	0	0.333333	0.333333	0.333333	0.666667	0	0.666667	0	0.233333
RPL28	0	0	0	0	0.333333	0	0.666667	0	0.666667	0	0.166667
RPL29	0.333333	0	0.333333	0	0	0	1	0	0.666667	0	0.233333
RPL3	0	0	0	0.666667	0	0.666667	1	0	1.66667	0	0.4
RPL30	1	0	0	1	0.666667	0.333333	0.666667	0	0	0	0.366667
RPL31	0	0	0	0.333333	0.333333	0	0.666667	0	1.66667	0	0.3
RPL32	0	0	0	0	0	0	0	0	0.333333	0	0.0333333
RPL34	0	0	0	0	0	0	0	0	0	0	0
RPL35	0	0	0	0	0.333333	0	0.333333	0	0.666667	0	0.133333
RPL35A	0	0	0	0	0	0	0	0	0	0	0
RPL37A	0.666667	0	0.333333	0	0.666667	0.333333	0.333333	0	0.333333	0	0.266667
RPL38	0	0	0.666667	0	0	0	0	0	0	0	0.0666667
RPL4	0	0	0	0.666667	0.666667	1.33333	1.33333	0	2.33333	0	0.633333
RPL6	0	0	0	0	0	0	0	0	2	0	0.2
RPL7	0	0	0	0.666667	0.666667	0.333333	1	0	2.66667	1	0.633333
RPL7A	0.666667	0	0	1	0.666667	1	2.33333	0	2	1	0.866667
RPL8	0.333333	0	0	0	0.333333	0	0.666667	0	1.33333	0	0.266667
RPL9	0	0	0	0	0	0	1	0	0.666667	0	0.166667
RPLP0	0	0	0	0	0	0	0.666667	0	2	0	0.266667
RPLP1	0	0	0	0	0	0	0	0	0.333333	0	0.0333333
RPLP2	0	0.333333	0	0	0	0	2	0	3	0	0.533333
RPN1	0	0	0	0	0	0	1	0	3	0	0.4
RPN2	0	0	0	0	0	0	0	0	1.33333	0	0.133333
RPS10	0	0	0	0	0.333333	0	0.666667	0	0.333333	0	0.133333
RPS10P5	0	0	0	0	0	0	0	0	0.333333	0	0.0333333
RPS11	0	0	0.333333	0	0	0	0.333333	0	0	0	0.0666667
RPS12	0	0	0	0	0	0	0	0	0	0	0
RPS13	0	0	0	0	0	0	0.333333	0	0.333333	0	0.0666667
RPS14	0.333333	0	0	1	1.33333	0.666667	0.666667	0	1.33333	0	0.533333
RPS16	0	0	0	0.333333	0	0	0.666667	0	0.666667	0	0.166667
RPS17	0	0	0	0.333333	0	0	0.666667	0	0.333333	0	0.133333
RPS18	0.333333	0	0	1.33333	0.333333	0.666667	1.33333	0	1.66667	1	0.666667
RPS19	0	0	0	0	0	0	1	0	0.333333	0	0.133333
RPS2	0	0	0	0.666667	0	0	0	0	1	0	0.166667
RPS20	0	0	0	0	0	0	0.333333	0	0	0	0.0333333
RPS23	0.666667	0.333333	0.666667	0.666667	0.666667	0.666667	0.666667	0	0.333333	0	0.466667
RPS25	0.666667	0	0	1	1.33333	1.66667	2	0	0.333333	0	0.7
RPS26	0	0	0.333333	0.333333	0	0	0	0	0.333333	0	0.1
RPS27	0	0	0	0	0.333333	0	0	0	1.33333	0	0.166667
RPS27A	0.333333	0	0	0	0.666667	0	0	0	0	0	0.1
RPS27L	0	0	0.333333	0	0.333333	0	0	0	0	0	0.0666667
RPS28	0	0	0	0	0	0	0.333333	0	0	0	0.0333333
RPS3	0	0	0	1.33333	1.33333	0.666667	2	0	1	0	0.633333
RPS3A	0	0	0	0.333333	0	0.333333	0	0	0	0	0.0666667
RPS4X	0	0	1	0	0.666667	0	1	0	1	0	0.366667
RPS4Y2	0	0	0	0	0	0	0	0	0	0	0
Rps5	0	0.333333	0	0.333333	0	0	0.666667	0	0	0	0.133333
RPS6	0	0	1	0	0.333333	0	0	0	0.333333	0	0.166667
RPS8	0.333333	0	0.666667	1	1.66667	0	1	0	0.666667	0	0.533333
RPSA	0.333333	0	0	0.333333	0	0	0.666667	0	0	0	0.133333
Rsl1d1	0	0	0	0	1	0	0	0	0	0	0.1
RTCB	0	0	0	0	0	4.33333	2.66667	0	0	1	0.8
S100A16	0	0	0	0	0	0	0	0	0	0	0
S100A7	0	0	0	0	0	0	0	0	0	0	0
S100A9	0	0	0	0	0	0	0.666667	0	0.333333	0	0.1
Safb	0	0	0	0	1	0	0	0	0	1	0.2
SAMM50	0	0	0	0	0	0	0	0	1	0	0.1
SART3	0	0	1	0	0	0	0	0	0	0	0.1
SBSN	0	0	0	0	0	0	1	0	2	0	0.3
SEC13	0	0	0	0	0	0	0	0	0	0	0
SEC16A	0	0	0	0	0	0	0	0	0	0	0
SEPT11	0	0	0	0	0	0	0.666667	0	0	0	0.0666667
SEPT2	0	0	0	0	0	0	1.33333	0	0	0	0.133333
SEPT7	0	0	0	0	0	0	1.66667	0	0	0	0.166667
SEPT9	0	0	0	0	0	0	1	0	0	0	0.1
SERBP1	0	0	0	0	0	0	1	0	1.66667	0	0.266667
SETD1A	0	0	0	0	0	0	0	0	0	0	0
Sf3a1	0	0	0	1	0.666667	0	0	0	0	0	0.166667
Sf3a3	0	0	0	0.333333	0.333333	0	0	0	0	0	0.0666667
Sf3b1	0	0	0	1.66667	1.33333	0	0	0	0	0	0.3
Sf3b3	0	0	0	2.33333	3	0.333333	0	0	0	0	0.566667
Sf3b4	0	0	0	0.333333	0.333333	0	0	0	0	0	0.0666667
Sf3b6	0	0	0	1	0.666667	0.333333	0	0	0	0	0.2
SFN	0.333333	0	0	0	0	0	0	0	0	0	0.0333333
SFPQ	0	0.333333	0.666667	2.33333	2	0	1.33333	0	1.66667	1	0.933333
SGPL1	0.333333	0	0.333333	0.333333	0.333333	1	0	0	0	0	0.233333
SHCBP1	0	0	0	0	0	0	0	0	0	0	0
SHMT2	0	0	0.666667	0	0	0	0	0	0	0	0.0666667
SIPA1L1	0	0	0	0	0	0	0	0	1.33333	0	0.133333
SIPA1L3	0	0	0	0	0	0	0	0	0	0	0
Skiv2l2	0	0	0	0.666667	0	3.33333	0	0	0	9	1.3
SLC16A1	0	0	0	0	0	0	0	0	0.333333	0	0.0333333
SLC25A1	0	0	0	0	0	0	0	0	0.666667	0	0.0666667
SLC25A11	0	0	0	0	0	0	0	0	1	0	0.1
SLC25A13	0	0	0	0	0	0	0	0	0.333333	0	0.0333333
SLC25A3	0	0	0	0	0	0	0	0	1.66667	0	0.166667
SLC25A4	0	0	0	0	0	0	0	0	1.66667	0	0.166667
SLC25A5	0.333333	0.333333	0.333333	1	0.666667	0.333333	0.666667	0	4	0	0.766667
SLC25A6	0	0	0.666667	0	0	0	0	0	3.66667	0	0.433333
Smarca5	0	0	0	0.333333	0.333333	0	0	0	0	0	0.0666667
SMR3B	0	0	0	0	0	0	0.666667	0	0.333333	0	0.1
SND1	0	0	0	0	0	0	1.66667	0	2	0	0.366667
Snrnp200	0	0	0	0	0.666667	0	0	0	0	0	0.0666667
Snrpa	0	0	0	0	0.333333	0	0	0	0	0	0.0333333
SNRPA1	0	0.333333	0.333333	0.333333	0.666667	0.666667	0	0	0	0	0.233333
Snrpb2	0	0	0	0	0.333333	0	0	0	0	0	0.0333333
Snu13	0	0	0	0	0.666667	1	0	0	0	0	0.166667
SON	2	0	0	2.66667	0.333333	1.33333	1.33333	0	0.666667	2	1.03333
spa	50	75	79	61	60.6667	55	30.3333	39	8	27	48.5
SPECC1	0	0	0	0	2	0	0.666667	0	0	0	0.266667
SPECC1L	0	0	0	0	2	0	0	0	2	0	0.4
spg	14	22	19	13.6667	17.3333	18.6667	6	8	3.66667	17	13.9333
SPTAN1	0	0	0	0	0	0	8.33333	0	0.666667	0	0.9
SPTBN1	0	0	0	0	0	0	8	0	3.66667	0	1.16667
SQSTM1	0	0	0	0	0	0	0	0	0	0	0
SRP14	0	0	0	3	0	0	18.3333	0	6.33333	0	2.76667
SRP9	5.33333	0	0	0.666667	0	0	8.33333	0	3	0	1.73333
SRPK1	0	0	0	0	0	0	0.333333	0	0	0	0.0333333
SRRM1	0	0.333333	0	0.333333	1	0	0.666667	0	0.333333	0	0.266667
SRRM2	0	0.333333	0	0	0.666667	0.333333	0	0	0	0	0.133333
SRSF10	0.333333	0	0	1.66667	1.33333	0.666667	1.66667	0	0	0	0.566667
SRSF11	0	0	0	0	0	0	0.333333	0	0.333333	0	0.0666667
SRSF2	0	0	0	0	0	0	0.333333	1	0	0	0.133333
SRSF3	0	0	0.333333	0.666667	0	2.33333	2.66667	0	1.33333	2	0.933333
SRSF7	0	0	1.66667	0	0	2.33333	0	3	0	2	0.9
SSB	3	2.66667	4.33333	6	2.66667	6	9.66667	3	3	9	4.93333
SSBP1	0	0	0	0	0	0	0	0	0.666667	0	0.0666667
SSFA2	0	0	0	0	0	0	0	0	0.333333	0	0.0333333
SSR3	0	0	0	0	0	0	0	0	0.666667	0	0.0666667
STATH	0	0	1.33333	0	0	0	0	0	0	0	0.133333
STAU1	8.66667	0.666667	1.33333	6.66667	0.666667	4	15.6667	0	1	0	3.86667
STAU2	6.33333	1.66667	0	0.666667	0.333333	0	3	0	1.66667	0	1.36667
STOML2	0	0	0	0	0	0	0	0	0.333333	0	0.0333333
STRAP	6.33333	4.33333	0	7.66667	8.66667	0	5	0	2.33333	0	3.43333
Strbp	1.66667	0	0	5.66667	0	2	0	0	0	0	0.933333
SUB1	0	0	0	0	0	0	2.66667	0	2	0	0.466667
SVIL	0	0	0	0	0	0	2.33333	0	0	0	0.233333
SYNCRIP	19	17	12	22	18.6667	15.6667	25.6667	5	7.66667	4	14.6667
SYNPO2	0	0	0	0	0	0	0	0	0	0	0
SYTL2	0	0	0	0	0	0	0	0	0	0	0
TANK	0	0	0	0	0	0	0	0	0	0	0
TARBP1	0	0	0	0	0	0	0	0	2.66667	0	0.266667
Tarbp2	0	0	0	3	0.333333	3.66667	0	0	0	0	0.7
Tardbp	0	0	0	0	1	0.666667	0	0	0	0	0.166667
TBK1	0	0	0	0	0	0	0	0	0	0	0
TBL2	0	0	0	0	0	0	0	0	0	0	0
TCF25	0	0	0	0	0	0	0	0	0	0	0
Tcof1	0	0.333333	0	0.666667	0.333333	0	0.333333	0	0	0	0.166667
TFAM	0	0	0	0	0	0	0	0	0.333333	0	0.0333333
TJP1	0	0	0	0	0	0	4.33333	0	5	0	0.933333
TJP2	0	0	0	0	0	0	7	0	2.66667	0	0.966667
TMPO	0.333333	0.333333	0.666667	2	3.66667	0	2.66667	0	2.33333	0	1.2
TOMM20	0	0	0	0	0	0	0	0	1.33333	0	0.133333
TOMM22	0	0	0	0	0	0	0	0	0.333333	0	0.0333333
TOMM6	0	0	0	0	0	0	0	0	0	0	0
Top1	0	0	0	0.666667	0.666667	0	0.666667	0	0	0	0.2
Top2a	0	0	0	0	0.666667	0	0.333333	0	0	0	0.1
TP53	0	0	0	0	0	0	0	0	0.333333	0	0.0333333
Tpm1	0	0	0	1	1.66667	0	0	0	0	0	0.266667
TPM4	0	0	0	0	0	0	0	0	0	0	0
TPRN	0	0	0	0	0	0	0	0	0	0	0
Trim21	0	0	0	1	1	0.666667	0	0	0	0	0.266667
TRIM25	28.6667	0	0	14	0	0	49.3333	0	19.3333	0	11.1333
TRIM27	0	0	0	0	0	0	0	0	0	0	0
Trim28	0	0	0	0.666667	0	2	0	0	0	3	0.566667
Trim56	0	0	0	0	0	0.333333	0	0	0	0	0.0333333
TUBA1A	0.666667	1	0	1.66667	1	0.666667	0	0	0	0	0.5
TUBA1B	0.666667	0	1.66667	0	0.333333	0	0	0	0	0	0.266667
TUBA1C	1.66667	1	0.666667	0	0.333333	0	2.66667	0	2.66667	0	0.9
TUBA3C	0.333333	0	0	0	0	0	0	0	0	0	0.0333333
TUBA3E	0.333333	0	0	0	0	0	0	0	0	0	0.0333333
TUBB	4.33333	5	2.66667	0	0	0	8	0	5.33333	2	2.73333
TUBB3	1.33333	0	0	0.666667	1	0	0	0	0	0	0.3
TUBB4B	3.33333	4.33333	2.66667	0	0	0	4.66667	0	2	0	1.7
Tubb5	0	0	0	2.33333	2.66667	2.33333	0	0	0	0	0.733333
TUFM	0	0	1.66667	0	0	0	0	0	0	0	0.166667
TWF1	0	0	0	0	0	0	0	0	0.333333	0	0.0333333
TXN	0	0	0	0	0	0	0.333333	0	0.333333	0	0.0666667
U2AF1	0	0	0	0	0	0	0.333333	0	0	0	0.0333333
U2SURP	0	0	0	1	2	0	0.333333	0	0.666667	0	0.4
UACA	0	0	0	0	0	0	1.33333	0	0	0	0.133333
UBA52	0	0	0	0.333333	0	0	2	0	1.33333	0	0.366667
UBB	0.333333	0.666667	1	0.333333	0.333333	1	0.333333	0	0	0	0.4
UGDH	0	0	0	0	0	0	0	0	0	0	0
UPF1	0	0	0	0	0	0	0	0	0	0	0
UQCRC2	0	0	0	0	0	0	0	0	0.333333	0	0.0333333
USP54	0	0	0	0	0	0	0	0	0.333333	0	0.0333333
VASP	0	0	0	0	0	0	1.66667	0	0	0	0.166667
VCL	0	0	0	0	0	0	0	0	0	0	0
VDAC1	0	0	0	0	0	0	0	0	3	0	0.3
VDAC2	0	0	0	0	0	0	0	0	2.33333	0	0.233333
VDAC3	0	0	0	0	0	0	0	0	1.66667	0	0.166667
VIM	0	0	0	16.6667	29	5.66667	5	0	8	0	6.43333
Wdr43	0	0	0	0	0.333333	0	0	0	0	0	0.0333333
XRCC5	0	0	0	0	0	0	0.333333	0	0	0	0.0333333
XRCC6	0	0	0	0	0	0	1	0	0	0	0.1
XRN1	0	0	0	7	1.33333	0.666667	0	0	0	0	0.9
XRN2	0	0	0	12	6.33333	7.33333	5.33333	0	1	2	3.4
YBX1	7.33333	6.33333	6.33333	11.3333	10.3333	10.3333	11	4	8.33333	15	9.03333
YBX2	3.33333	0	0	0	0	0	0	0	0	0	0.333333
YBX3	3	3	2	10.6667	10	9	7.66667	2	6	14	6.73333
YME1L1	0	0	0	0	0	0	0	0	0	0	0
YTHDC2	0	0	0	9.33333	0.333333	3.33333	6.66667	0	3.33333	5	2.8
YTHDF2	0	0	0	0	0	0	0	0	0	0	0
YWHAZ	0	0	0.666667	0	0	0	0	0	0	0	0.0666667
ZC3H14	0	0	0	0	0	0	1.66667	0	0	0	0.166667
ZC3H4	0	0	0	0.666667	0	0	5.33333	0	0	0	0.6
ZC3H8	0	0	0	0	0	0	0	0	0.666667	0	0.0666667
ZC3HAV1	15.6667	11.3333	4.33333	9.66667	9	8.66667	30.3333	3	6.66667	6	10.4667
ZCCHC17	1	1.66667	0	0	0	0	1.33333	0	0.666667	1	0.566667
Zcchc6	0	0	0	0	0	3.33333	0	0	0	0	0.333333
Zfr	0	0	0	7.66667	3.33333	3.33333	2	0	0	0	1.63333
ZNF185	0	0	0	0	0	0	0	0	0	0	0
ZNF346	2.66667	2.33333	0	2	1.66667	0.666667	4	0	2.33333	1	1.66667
ZNFX1	6	2.66667	0	0	0	0	7	0	0	0	1.56667

## Sheet: Abundance Ranked and Filtered
	MCF-7			MEF			MDA-MB-231		HEK-293T
Gene Name	BC200	BC1	BCSCR	BC200	BC1	BCSCR	BC200	BCSCR	BC200	BCSCR	Average
DHX9	38.3333	27.6667	35.6667	38.3333	26.6667	33	60	29	33.3333	28	32.0606
PABPC1	38	49	0	31	31.6667	0	54	0	34.6667	0	23.1818
CSDE1	28.6667	24	0	25.3333	27	0	28.3333	0	13	0	16.9091
SYNCRIP	19	17	12	22	18.6667	15.6667	25.6667	5	7.66667	4	13.7273
ILF3	8.66667	4.33333	10	18.3333	8.66667	13.3333	26	5	11	10	10.5455
NCL	10	0.333333	10.6667	19.3333	4.66667	31	11.6667	11	6	8	10.2424
TRIM25	28.6667	0	0	14	0	0	49.3333	0	19.3333	0	10.1212
ZC3HAV1	15.6667	11.3333	4.33333	9.66667	9	8.66667	30.3333	3	6.66667	6	9.54545
YBX1	7.33333	6.33333	6.33333	11.3333	10.3333	10.3333	11	4	8.33333	15	8.93939
PABPC4	17.3333	22	0	0	0	0	27.3333	0	22.6667	0	8.57576
HNRNPU	5.66667	1.33333	10.6667	15.6667	3.66667	14.6667	13.3333	9	5.33333	10	8.45455
FAM120A	22.6667	0	14.3333	13.3333	1.66667	9.33333	18.3333	0	2	1	8.21212
HNRNPUL1	6.33333	3	0	14	10.3333	5.66667	23.3333	2	12	7	7.60606
DDX5	5.33333	2	4.33333	12	8.33333	12.3333	11	6	4.66667	13	7.57576
DDX17	4	0.666667	3	11	5.66667	10.3333	10.6667	4	5.33333	10	6.36364
DHX30	5.33333	7	1	12.3333	11	7.33333	11.3333	0	4.66667	9	6.27273
YBX3	3	3	2	10.6667	10	9	7.66667	2	6	14	6.27273
VIM	0	0	0	16.6667	29	5.66667	5	0	8	0	5.84848
HNRNPK	7.66667	0	4.66667	10.6667	1	4.33333	17.6667	3	8.66667	3	5.81818
IGF2BP2	1.33333	1	0	14.3333	10.3333	11	12.3333	3	1	5	5.39394
ACTG1	2.33333	0	2	4.66667	3.33333	1	24.6667	0	21.3333	0	5.39394
DHX36	14	0.333333	0	8	0	3	17	0	13.6667	2	5.27273
IFIT1	8.66667	7	2.33333	8	4.66667	13.3333	13	1	0	0	5.27273
GRN	4.66667	6.33333	6.66667	9	9.33333	8.66667	1.66667	1	0.666667	2	4.9697
PLEC	0	0	1	3.33333	12	0	26	0	0.333333	0	4.78788
IGF2BP1	0	0	0	11	7	8.33333	0	0	13	11	4.57576
EPPK1	0	0	1.66667	0	0	0	0	0	0	0	4.54545
FLNA	0	0	0	0	0	0	37	0	13	0	4.54545
SSB	3	2.66667	4.33333	6	2.66667	6	9.66667	3	3	9	4.48485
DSP	4.66667	0.333333	0.666667	0	0	0	6	0	12	0	4.45455
Ddx21	0	0	1	13.6667	6	17	1.66667	0	0	9	4.39394
DDX58	15.6667	8.66667	0	0	0	0	24	0	0	0	4.39394
Fn1	0	0	0	19.3333	25.6667	1.33333	0	0	0	0	4.21212
PCBP2	10	0	0	10	0	0	13.6667	0	8.33333	0	4.0303
HIST1H4A	4	5.66667	6.33333	4	5.33333	2.66667	2	4	4	1	3.87879
FLNB	0	0	0	0	0	0	41	0	0.666667	0	3.78788
STRAP	6.33333	4.33333	0	7.66667	8.66667	0	5	0	2.33333	0	3.69697
DHX15	2.66667	0	0	9	4.66667	4.33333	12.3333	0	2.66667	4	3.60606
STAU1	8.66667	0.666667	1.33333	6.66667	0.666667	4	15.6667	0	1	0	3.54545
HNRNPA1	0	0	3.33333	3	3.33333	7.66667	8	1	3	3	3.33333
HNRNPR	5.33333	4.33333	7.66667	0	0	0	10.6667	0	3	5	3.27273
IFIT3	11.3333	7	2.66667	0	0	0	15	0	0	0	3.27273
ILF2	3	2	3.66667	5.33333	2.33333	5	9.66667	2	2.66667	0	3.24242
XRN2	0	0	0	12	6.33333	7.33333	5.33333	0	1	2	3.09091
PABPN1	5	5	0	4.33333	4.33333	0	8.33333	0	5.66667	0	2.9697
TUBB	4.33333	5	2.66667	0	0	0	8	0	5.33333	2	2.93939
MYH9	0	0	4.66667	1.66667	3.66667	0	13	0	8.33333	0	2.84848
LRPPRC	0.666667	0	3.33333	0.333333	2.66667	20.3333	2.66667	0	1.33333	0	2.84848
Igf2bp3	0	0	0	10.3333	5	6	3.66667	0	1	4	2.72727
PARP12	5.66667	1.33333	0	4.66667	5.66667	0	11.3333	0	0	0	2.60606
HRNR	5.33333	0.666667	0.333333	0	0	0	9.66667	0	8.66667	0	2.60606
YTHDC2	0	0	0	9.33333	0.333333	3.33333	6.66667	0	3.33333	5	2.54545
SRP14	0	0	0	3	0	0	18.3333	0	6.33333	0	2.51515
DDX3X	1.33333	0.666667	0.666667	2.66667	2.66667	1	8.66667	0	4.33333	2	2.48485
HSPA8	2	2	2	3.33333	3	3	1.33333	0	3	0	2.24242
MAP4	0	0	0	0	0	0	0.666667	0	0	0	2.15152
EIF2AK2	2.66667	0.666667	4.66667	0.666667	0.333333	4	9.33333	1	0	0	2.12121
HIST1H2BB	2	0	2.66667	5	5.66667	1.33333	2.66667	4	0	0	2.12121
ADAR	0	0	1.66667	8.33333	1.33333	10.3333	1.33333	0	0	0	2.09091
IFIT2	7.66667	3.66667	1.33333	0	0	0	8.66667	1	0	0	2.0303
AMOT	0	0	0	0	0	0	0	0	21.6667	0	1.9697
DDX6	4.33333	1.33333	0	4	2.66667	1	5	0	0.333333	0	1.9697
LMNA	0	1.33333	0.666667	4.33333	9.33333	0	4.66667	0	0	0	1.87879
MYH10	0	0	0	2.66667	7.33333	0	0	0	10.6667	0	1.87879
TUBB4B	3.33333	4.33333	2.66667	0	0	0	4.66667	0	2	0	1.87879
HNRNPA2B1	0	0.666667	2.66667	2.33333	2.33333	4.33333	1.66667	0	1	3	1.84848
FAM83H	0	0	0	0	0	0	0	0	0	0	1.84848
ACTB	1.66667	0	0	2.66667	8.66667	1.33333	0	0	0	0	1.72727
IQGAP1	0	0	0	0	0	0	14.3333	0	3.66667	0	1.63636
CDKN2AIP	0	0	0	7	3.33333	5.33333	2	0	0	0	1.60606
SRP9	5.33333	0	0	0.666667	0	0	8.33333	0	3	0	1.57576
ZNFX1	6	2.66667	0	0	0	0	7	0	0	0	1.56667
HNRNPA3	0	0	2.66667	2.33333	2.33333	5.66667	0.333333	0	0.333333	2	1.54545
LRRC59	1.66667	0	0	5.66667	1	4.33333	1	0	2	1	1.51515
AHNAK	0	0	0	0	0	0	15.6667	0	1	0	1.51515
ZNF346	2.66667	2.33333	0	2	1.66667	0.666667	4	0	2.33333	1	1.51515
Zfr	0	0	0	7.66667	3.33333	3.33333	2	0	0	0	1.48485
IMMT	0	0	0	0	1.33333	0	0	0	15	0	1.48485
FAM83B	0	0	0	0	0	0	0	0	0	0	1.39394
HNRNPAB	1.33333	0.333333	0.666667	4	1.66667	2.66667	2	0	1.33333	0	1.39394
PCBP1	2.66667	0	0	5.33333	0	0	7	0	0	0	1.39394
MYO1C	0	0	0	0.666667	0	1.66667	8.33333	0	4.33333	0	1.36364
DCD	2.33333	2.66667	0.333333	0	0	0	2.66667	0	3.66667	0	1.36364
LIMA1	0	0	0	0	0.666667	0	4	0	9.66667	0	1.30303
MMTAG2	3	3.66667	0.333333	0	0	0	0.666667	0	2	4	1.30303
EEF1A1	1.33333	0.666667	2.33333	2	1.66667	1.66667	0.666667	0	0	1	1.27273
RBMX	0	0	2.33333	1.33333	0	1.66667	1.66667	0	0.666667	6	1.24242
BOD1L1	0	0	0	0	0	0	0	0	0	0	1.24242
HIST1H2BL	3.66667	3.66667	4.66667	0	0	0	0	0	0.666667	0	1.24242
STAU2	6.33333	1.66667	0	0.666667	0.333333	0	3	0	1.66667	0	1.24242
H2AFJ	2.66667	3.33333	3	1	0	0	2	0	1.33333	0	1.21212
HIST1H1B	0.333333	2	3.66667	2.33333	3	0.666667	0	0	0	0	1.18182
MYO6	0	0	0	0	0	0	3.66667	0	9.33333	0	1.18182
Skiv2l2	0	0	0	0.666667	0	3.33333	0	0	0	9	1.18182
HIST1H1C	0.666667	3	0	1.33333	0.333333	0.666667	1	2	0.666667	3	1.15152
HNRNPM	0	1.33333	1	2.33333	2.33333	0	1.66667	0	1	3	1.15152
TMPO	0.333333	0.333333	0.666667	2	3.66667	0	2.66667	0	2.33333	0	1.12121
ACTC1	0	0	0.333333	4	7	0	0	0	0	0	1.12121
HELZ2	2	0	1	0	0	2.66667	6.66667	0	0	0	1.12121
PPP1R12A	0	0	0	0.666667	4	0	3.33333	0	4.33333	0	1.12121
EEF1A1P5	0	0	0	0	0	0	7.33333	0	2.33333	0	1.09091
RPL7A	0.666667	0	0	1	0.666667	1	2.33333	0	2	1	1.06061
SPTBN1	0	0	0	0	0	0	8	0	3.66667	0	1.06061
KIF23	0	0	0	0	0	0	0	0	0	0	1.0303
TBK1	0	0	0	0	0	0	0	0	0	0	1.0303
RBMS2	0.333333	0	0	5.66667	1	0	4.33333	0	0	0	1.0303
DSG1	2.66667	0	0	0	0	0	3	0	4.33333	0	1
HSPA5	1.33333	0	0	0.333333	1.33333	1	3	0	2	0	1
RPL23	1	0	0.666667	1.33333	1.33333	1.66667	1.33333	0	1	0	1
PRKRA	0.333333	0	0	3	1.66667	3.33333	0.333333	0	0	2	0.969697
HMGCR	0	0	0	0	0	0	0	0	0	0	0.969697
RPS18	0.333333	0	0	1.33333	0.333333	0.666667	1.33333	0	1.66667	1	0.939394
SON	2	0	0	2.66667	0.333333	1.33333	1.33333	0	0.666667	2	0.939394
TUBA1C	1.66667	1	0.666667	0	0.333333	0	2.66667	0	2.66667	0	0.939394
RPL24	1.66667	1.66667	1	0.333333	0.666667	0.666667	1.33333	1	1.33333	0	0.909091
DDX41	1	1.66667	0	0	0	0	1.66667	0	0.666667	5	0.909091
JUP	2	0	0.333333	0	0	0	2	0	3.33333	0	0.909091
MPRIP	0	0	0	0	2	0	3.66667	0	4.33333	0	0.909091
RBMXL1	0	1	0.666667	1.33333	2.33333	2.66667	0	2	0	0	0.909091
SRSF3	0	0	0.333333	0.666667	0	2.33333	2.66667	0	1.33333	2	0.909091
RACGAP1	0	0	0	0	0	0	0	0	0	0	0.878788
TJP2	0	0	0	0	0	0	7	0	2.66667	0	0.878788
HNRNPC	0	1.33333	3.66667	1	2.33333	0	0	1	0	0	0.848485
RBM39	0.333333	0	0	1	0	0	4.66667	0	3.33333	0	0.848485
SFPQ	0	0.333333	0.666667	2.33333	2	0	1.33333	0	1.66667	1	0.848485
SRSF7	0	0	1.66667	0	0	2.33333	0	3	0	2	0.848485
Strbp	1.66667	0	0	5.66667	0	2	0	0	0	0	0.848485
DHX57	0	0	0	3	0	0	4.33333	0	2	0	0.848485
HNRNPD	0.333333	0.333333	0.666667	1.33333	1	1.33333	1	1	0.666667	1	0.848485
TJP1	0	0	0	0	0	0	4.33333	0	5	0	0.848485
Hnrnpl	0	0	0	0.666667	7	0	0.666667	0	0	0	0.818182
RPS3	0	0	0	1.33333	1.33333	0.666667	2	0	1	0	0.818182
SPTAN1	0	0	0	0	0	0	8.33333	0	0.666667	0	0.818182
XRN1	0	0	0	7	1.33333	0.666667	0	0	0	0	0.818182
DDX1	0	0	0	0.666667	0.333333	5	1.66667	0	0	1	0.787879
RPS25	0.666667	0	0	1	1.33333	1.66667	2	0	0.333333	0	0.787879
FGB	0.333333	0.666667	0.333333	2.33333	2.33333	1.66667	0.333333	0	0.333333	0	0.757576
Hist1h1e	0	0	2.33333	2.33333	3	0.666667	0	0	0	0	0.757576
LMNB1	0	2	1.66667	0.333333	2	0	0	0	2.33333	0	0.757576
Mybbp1a	0	0	0	2.66667	3.33333	2.33333	0	0	0	0	0.757576
RPL13	0.666667	0	0	0.333333	1	0.666667	1.33333	0	2.33333	0	0.757576
RAI14	0	0	0	0.666667	2.66667	0	2.33333	0	2.66667	0	0.757576
RPL18	0.666667	0.666667	0.666667	0.333333	0.333333	0	1.33333	0	2	1	0.757576
ARL6IP4	2	2.33333	0.666667	0	0	0	1.66667	0	1.33333	0	0.727273
ATAD3A	0	0	0	0	0	0	0	0	8	0	0.727273
RPL4	0	0	0	0.666667	0.666667	1.33333	1.33333	0	2.33333	0	0.727273
RPL7	0	0	0	0.666667	0.666667	0.333333	1	0	2.66667	1	0.727273
RPS8	0.333333	0	0.666667	1	1.66667	0	1	0	0.666667	0	0.727273
RTCB	0	0	0	0	0	4.33333	2.66667	0	0	1	0.727273
FRG1	0	0.333333	0.666667	2	2	2	0.666667	0	0	0	0.69697
GPRASP2	0	0	0	0	0	0	0	0	0	0	0.69697
EDC4	0	0	0	0	0	1	0.666667	0	3	3	0.69697
SLC25A5	0.333333	0.333333	0.333333	1	0.666667	0.333333	0.666667	0	4	0	0.69697
RPS14	0.333333	0	0	1	1.33333	0.666667	0.666667	0	1.33333	0	0.666667
Tubb5	0	0	0	2.33333	2.66667	2.33333	0	0	0	0	0.666667
SQSTM1	0	0	0	0	0	0	0	0	0	0	0.666667
GAPDH	0.333333	0	0.666667	0	0	0	1.33333	0	1.33333	0	0.666667
NAP1L1	2	0.666667	0.666667	0.333333	0.333333	0.333333	1	1	0.666667	0	0.636364
RPLP2	0	0.333333	0	0	0	0	2	0	3	0	0.636364
SEC16A	0	0	0	0	0	0	0	0	0	0	0.636364
Tarbp2	0	0	0	3	0.333333	3.66667	0	0	0	0	0.636364
HIST1H1D	0	0.333333	0	1.66667	3.66667	0	0	0	0.333333	0	0.606061
TUBA1A	0.666667	1	0	1.66667	1	0.666667	0	0	0	0	0.606061
YBX2	3.33333	0	0	0	0	0	0	0	0	0	0.606061
FAU	0.666667	0.333333	1	0.666667	0.333333	0.333333	0.666667	0	0.666667	1	0.575758
NEDD1	0	0	0	0	0	0	0	0	0	0	0.575758
TANK	0	0	0	0	0	0	0	0	0	0	0.575758
ANXA2	0	0	0	0	0	0	3.66667	0	2	0	0.545455
CEP55	0	0	0	0	0	0	0	0	0	0	0.545455
HSPA1A	0.666667	0	1	0	0	0	0	0	0	2	0.545455
ZC3H4	0	0	0	0.666667	0	0	5.33333	0	0	0	0.545455
Apoh	0	0	0	1.66667	1.66667	2.33333	0	0	0	0	0.515152
HIST1H2AB	0.666667	0	0	1.66667	2.33333	1	0	0	0	0	0.515152
NKAP	0	0	0	0	0	0	0.333333	0	3.33333	2	0.515152
Pcbp3	0	0	0	5.66667	0	0	0	0	0	0	0.515152
PRR4	0	0	5.66667	0	0	0	0	0	0	0	0.515152
RPL30	1	0	0	1	0.666667	0.333333	0.666667	0	0	0	0.515152
Sf3b3	0	0	0	2.33333	3	0.333333	0	0	0	0	0.515152
ZCCHC17	1	1.66667	0	0	0	0	1.33333	0	0.666667	1	0.515152
FAM120C	2.66667	0	0	1.66667	0	0	1.33333	0	0	0	0.515152
HNRNPA0	0	0	0.666667	1.33333	0.666667	3	0	0	0	0	0.515152
MYL6	0	0	0	0.666667	1	0	2.66667	0	1.33333	0	0.515152
PHB2	0	0	0.333333	0	0	0	0	0	5.33333	0	0.515152
SRSF10	0.333333	0	0	1.66667	1.33333	0.666667	1.66667	0	0	0	0.515152
Trim28	0	0	0	0.666667	0	2	0	0	0	3	0.515152
HNRNPH1	0	0	0	0.666667	1.66667	0	2.33333	0	0.666667	0	0.484848
RPL11	0.333333	0.333333	0	0.333333	0.666667	0	1.66667	0	0.666667	0	0.484848
CSTA	0	0	0	0	0	0	2.66667	0	2.66667	0	0.484848
HNRNPF	0.666667	0.333333	0	0.666667	0.666667	0	3	0	0	0	0.484848
HNRNPUL2	0	0	1.33333	0.333333	0	0.666667	2	1	0	0	0.484848
HSPA9	0.333333	0	5	0	0	0	0	0	0	0	0.484848
Rbm14	0	0	0	0	0.666667	0.333333	0.333333	0	0	4	0.484848
CORO1C	0	0	0	0	0	0	2	0	3	0	0.454545
FUS	0	0	0	0	0	0	4.66667	0	0.333333	0	0.454545
L1RE1	0.666667	0.333333	0.333333	0	0	0	0	0	0.666667	0	0.454545
RBMS1	0.333333	0	0	1.33333	0.666667	0	2.66667	0	0	0	0.454545
RPL22	0	0	0.333333	0	0	0.333333	1.66667	0	1.33333	0	0.454545
ELAVL1	0	0	0	0.333333	1.33333	0.666667	0.666667	0	0.333333	0	0.454545
PTBP1	0	0	0	0.666667	1	0	2.33333	0	0.333333	0	0.454545
RPS23	0.666667	0.333333	0.666667	0.666667	0.666667	0.666667	0.666667	0	0.333333	0	0.454545
HSPA1B	0	0	0	0	0	0	0	0	1.66667	0	0.424242
MICAL2	0	0	0	0	0	0	4.66667	0	0	0	0.424242
NAP1L4	3.33333	0.333333	0.333333	0	0	0	0	0	0.666667	0	0.424242
Nop56	0	0	0	0.333333	2	2.33333	0	0	0	0	0.424242
PARP1	0	0.666667	0	0	0	0	1.66667	0	2.33333	0	0.424242
Rbm7	0	0	0	0.333333	0	0.333333	0	0	0	4	0.424242
SHCBP1	0	0	0	0	0	0	0	0	0	0	0.424242
Larp7	0	0	0	1	0	3.66667	0	0	0	0	0.424242
RPLP0	0	0	0	0	0	0	0.666667	0	2	0	0.424242
RPS4X	0	0	1	0	0.666667	0	1	0	1	0	0.424242
SUB1	0	0	0	0	0	0	2.66667	0	2	0	0.424242
HDLBP	0	0	0	2	0	1	0.333333	0	1	0	0.393939
HIST1H2BM	2	0	2.33333	0	0	0	0	0	0	0	0.393939
PURB	0	0	0.666667	0	0	2.33333	0	0	0	0	0.393939
RPL23A	0.666667	0	0	0.333333	0.666667	0.333333	0	0	0.333333	1	0.393939
RPL27A	0	0	0	0.333333	0.333333	0.333333	0.666667	0	0.666667	0	0.393939
MYO5A	0	0	0	0.666667	0	3.66667	0	0	0	0	0.393939
NPM1	0	0.666667	0.666667	1	1	0	0	0	1	0	0.393939
SLC25A6	0	0	0.666667	0	0	0	0	0	3.66667	0	0.393939
ARG1	0	0	0	0	0	0	1.33333	0	2	0	0.363636
C15orf52	0	0	0	0	0	0	4	0	0	0	0.363636
C7orf55	0	0	0	0	0	0	1.66667	0	2.33333	0	0.363636
CALD1	0	0	0	0	0	0	4	0	0	0	0.363636
CSNK1A1	0	0	0	0	0	0	0	0	0	0	0.363636
Dhx58	0	0	0	1.66667	0.333333	2	0	0	0	0	0.363636
HIST2H2BF	2	0	0	0	0	0	1	0	1	0	0.363636
MKRN2	0	0	0	0	0	0	3.66667	0	0.333333	0	0.363636
PHB	0	0	0	0	0	0	0	0	4	0	0.363636
QKI	0	0	0	0	2.66667	0	1.33333	0	0	0	0.363636
RPL19	0	0	0.333333	0	0	1	0.333333	0	1	0	0.363636
RPL3	0	0	0	0.666667	0	0.666667	1	0	1.66667	0	0.363636
RPL31	0	0	0	0.333333	0.333333	0	0.666667	0	1.66667	0	0.363636
RPL8	0.333333	0	0	0	0.333333	0	0.666667	0	1.33333	0	0.363636
RPN1	0	0	0	0	0	0	1	0	3	0	0.363636
SPECC1L	0	0	0	0	2	0	0	0	2	0	0.363636
U2SURP	0	0	0	1	2	0	0.333333	0	0.666667	0	0.363636
UBB	0.333333	0.666667	1	0.333333	0.333333	1	0.333333	0	0	0	0.363636
FLG2	0.666667	0	0.333333	0	0	0	1	0	0.666667	0	0.363636
RPL14	0	0.333333	0.333333	0.333333	1	0	1	0	0.666667	0	0.363636
Khdrbs1	0	0	0	2	0.333333	0	1.33333	0	0	0	0.333333
SND1	0	0	0	0	0	0	1.66667	0	2	0	0.333333
UBA52	0	0	0	0.333333	0	0	2	0	1.33333	0	0.333333
AIM1	0	0	0	0	0	0	0	0	0	0	0.333333
Hmgn2	0	0.666667	1.33333	0.333333	0.666667	0	0.666667	0	0	0	0.333333
MOV10	1	0	0	0	0	0	0	0	0	0	0.333333
PPP1R18	0	0	0	0	0	0	3.66667	0	0	0	0.333333
H2afv	0	0.666667	0	1	0.666667	0	0.666667	0	0	0	0.333333
ATP5A1	0	0	0	0	0	0	0	0	3.33333	0	0.30303
ATP5B	0	0	0.333333	0	0	0	0	0	3	0	0.30303
HIST1H2AA	0.666667	0	1.66667	0	0	0	1	0	0	0	0.30303
Hmga2	0	0	0	1.33333	1.66667	0.333333	0	0	0	0	0.30303
OASL	0	0	3.33333	0	0	0	0	0	0	0	0.30303
PAWR	0	0	0	0	0	0	1.66667	0	1.66667	0	0.30303
Zcchc6	0	0	0	0	0	3.33333	0	0	0	0	0.30303
CKAP4	0	0	0	0.333333	0.666667	0.666667	0	0	1.66667	0	0.30303
HIST1H2BD	2	1.33333	0	0	0	0	0	0	0	0	0.30303
HIST1H3A	0	0.666667	1	0.333333	0.666667	0	0.666667	0	0	0	0.30303
Nop58	0	0.333333	0	0	1	2	0	0	0	0	0.30303
RPL18A	0.333333	0	0	0.666667	0.666667	0	0	0	0	1	0.30303
RPL29	0.333333	0	0.333333	0	0	0	1	0	0.666667	0	0.30303
RPL37A	0.666667	0	0.333333	0	0.666667	0.333333	0.333333	0	0.333333	0	0.272727
CHCHD3	0	0	0	0	0.333333	0	0	0	2.66667	0	0.272727
DOCK7	0	0	0	0	0	0	0	0	3	0	0.272727
ERH	0	0	0	0	0	0	0	0	1	2	0.272727
LSM14B	0.666667	0.333333	0	0.333333	0.333333	0	0	0	0	0	0.272727
RPL12	0	0	0	0	0.666667	0	0	0	0	0	0.272727
RPL6	0	0	0	0	0	0	0	0	2	0	0.272727
SBSN	0	0	0	0	0	0	1	0	2	0	0.272727
SETD1A	0	0	0	0	0	0	0	0	0	0	0.272727
Sf3b1	0	0	0	1.66667	1.33333	0	0	0	0	0	0.272727
TUBB3	1.33333	0	0	0.666667	1	0	0	0	0	0	0.272727
VDAC1	0	0	0	0	0	0	0	0	3	0	0.272727
CAPZA1	0	0	0	0	0	0	1.66667	0	1	0	0.242424
Rbm47	0	0	0.333333	0	0	2.33333	0	0	0	0	0.242424
RPS6	0	0	1	0	0.333333	0	0	0	0.333333	0	0.242424
SERBP1	0	0	0	0	0	0	1	0	1.66667	0	0.242424
Tpm1	0	0	0	1	1.66667	0	0	0	0	0	0.242424
TUBA1B	0.666667	0	1.66667	0	0.333333	0	0	0	0	0	0.242424
ATXN2L	0	0	0	0	0	0	2.66667	0	0	0	0.242424
EIF2S1	0	0	0	0.666667	0.333333	1	0	0	0	0	0.242424
EWSR1	0	0	0	0	0	0	2	0	0.666667	0	0.242424
HLTF	0	0	0	0	0	0	2.66667	0	0	0	0.242424
PGAM5	0	0	0	0	0	0	0	0	2.66667	0	0.242424
RPL28	0	0	0	0	0.333333	0	0.666667	0	0.666667	0	0.242424
SPECC1	0	0	0	0	2	0	0.666667	0	0	0	0.242424
SRRM1	0	0.333333	0	0.333333	1	0	0.666667	0	0.333333	0	0.242424
TARBP1	0	0	0	0	0	0	0	0	2.66667	0	0.242424
Trim21	0	0	0	1	1	0.666667	0	0	0	0	0.242424
TRIM27	0	0	0	0	0	0	0	0	0	0	0.242424
FUBP3	0	0	0	0	0	0	0	0	0	0	0.212121
LACRT	1	0	0.333333	0	0	0	0.333333	0	0	0	0.212121
NDUFS1	0	0	0	0	0	0	0	0	2.33333	0	0.212121
Oasl1	0	0	0	0	0	2.33333	0	0	0	0	0.212121
PATL1	0	0	0	0	0	1	1	0	0.333333	0	0.212121
PRB1	0	0	2.33333	0	0	0	0	0	0	0	0.212121
SVIL	0	0	0	0	0	0	2.33333	0	0	0	0.212121
VDAC2	0	0	0	0	0	0	0	0	2.33333	0	0.212121
CASP14	0	0	0	0	0	0	1	0	0.666667	0	0.212121
Fbl	0	0	0	0	1	1.33333	0	0	0	0	0.212121
H2afy	0	1.33333	0.333333	0	0.666667	0	0	0	0	0	0.212121
HIST1H2AJ	0.666667	0	0	0	0	0	0	1	0	0	0.212121
RPA1	0	0	0	0.333333	0	0	0.666667	0	1.33333	0	0.212121
RPS16	0	0	0	0.333333	0	0	0.666667	0	0.666667	0	0.212121
RPSA	0.333333	0	0	0.333333	0	0	0.666667	0	0	0	0.212121
SGPL1	0.333333	0	0.333333	0.333333	0.333333	1	0	0	0	0	0.212121
SNRPA1	0	0.333333	0.333333	0.333333	0.666667	0.666667	0	0	0	0	0.212121
BAIAP2	0	0	0	0	0	0	2	0	0	0	0.181818
C14orf166	0	0	0	0	0	0	1.66667	0	0.333333	0	0.181818
CIRBP	0	0	0	0	0	0	1.33333	0	0.666667	0	0.181818
DDX19B	0	0	0	0	0	0	0.666667	0	1.33333	0	0.181818
EMD	0	0	0	0	0	0	0.666667	0	1.33333	0	0.181818
H1f0	0	0.333333	0.333333	0.666667	0.666667	0	0	0	0	0	0.181818
H2BFS	2	0	0	0	0	0	0	0	0	0	0.181818
HADHA	0	0	0.333333	0	0	0	0	0	1.66667	0	0.181818
HCFC1	0	0	0	0	0	0	0	0	0	0	0.181818
Hist1h1a	0	0	0	0.666667	1.33333	0	0	0	0	0	0.181818
HIST1H2BC	2	0	0	0	0	0	0	0	0	0	0.181818
HIST1H2BH	2	0	0	0	0	0	0	0	0	0	0.181818
HIST1H2BJ	2	0	0	0	0	0	0	0	0	0	0.181818
HIST1H2BK	2	0	0	0	0	0	0	0	0	0	0.181818
HIST1H2BN	2	0	0	0	0	0	0	0	0	0	0.181818
HIST1H2BO	2	0	0	0	0	0	0	0	0	0	0.181818
HIST2H2BE	2	0	0	0	0	0	0	0	0	0	0.181818
HIST3H2BB	2	0	0	0	0	0	0	0	0	0	0.181818
HSD17B4	0	0	0	0	0	0	0	0	2	0	0.181818
LMO7	0	0	0	0	0	0	1.66667	0	0.333333	0	0.181818
PABPC4L	0	0	0	0	0	0	0	0	2	0	0.181818
PRH1	0	0	0	0	0	0	1.33333	0	0.666667	0	0.181818
RPL35	0	0	0	0	0.333333	0	0.333333	0	0.666667	0	0.181818
RPL9	0	0	0	0	0	0	1	0	0.666667	0	0.181818
RPS2	0	0	0	0.666667	0	0	0	0	1	0	0.181818
RPS27	0	0	0	0	0.333333	0	0	0	1.33333	0	0.181818
Safb	0	0	0	0	1	0	0	0	0	1	0.181818
Top1	0	0	0	0.666667	0.666667	0	0.666667	0	0	0	0.181818
UGDH	0	0	0	0	0	0	0	0	0	0	0.181818
DICER1	0.666667	0	0	0.333333	0	0.666667	0.333333	0	0	0	0.181818
RPS3A	0	0	0	0.333333	0	0.333333	0	0	0	0	0.181818
Sf3b6	0	0	0	1	0.666667	0.333333	0	0	0	0	0.181818
CAPNS1	0	0	0	0	0	0	0	0	0	0	0.151515
CNN3	0	0	0	0	0	0	1.66667	0	0	0	0.151515
CXXC1	0	0	0	0	0	0	0	0	0	0	0.151515
ERLIN2	0	0	0	0	0	0	0	0	1.66667	0	0.151515
HSP90AB1	0	0	0	0	0	0	0	0	0	0	0.151515
Hspg2	0	0	0	0	1.66667	0	0	0	0	0	0.151515
IRS4	0	0	0	0	0	0	0	0	1.66667	0	0.151515
SEPT7	0	0	0	0	0	0	1.66667	0	0	0	0.151515
SLC25A3	0	0	0	0	0	0	0	0	1.66667	0	0.151515
SLC25A4	0	0	0	0	0	0	0	0	1.66667	0	0.151515
TUFM	0	0	1.66667	0	0	0	0	0	0	0	0.151515
VASP	0	0	0	0	0	0	1.66667	0	0	0	0.151515
VDAC3	0	0	0	0	0	0	0	0	1.66667	0	0.151515
ZC3H14	0	0	0	0	0	0	1.66667	0	0	0	0.151515
CAT	0	0	0	0	0	0	0.333333	0	0.333333	0	0.151515
FAM133A	0.666667	1	0	0	0	0	0	0	0	0	0.151515
FGG	0	0.333333	0.333333	0	0.666667	0.333333	0	0	0	0	0.151515
HIST1H1T	0	0	1	0	0	0	0	0	0	0	0.151515
HIST1H2AC	0.666667	0	0	0	0	0	1	0	0	0	0.151515
HSPD1	0	0	0.333333	0	0	0	0	0	1.33333	0	0.151515
Lsm14a	0	0	0	0.333333	0.333333	0.333333	0	0	0	0	0.151515
MRPL36	0.666667	0.333333	0.333333	0	0	0	0.333333	0	0	0	0.151515
MYL12A	0	0	0	0	0	0	0.666667	0	1	0	0.151515
Myl12b	0	0	0	0.666667	1	0	0	0	0	0	0.151515
Raly	0	0.333333	0	0	1.33333	0	0	0	0	0	0.151515
RPL26	0	0	0	0	0	0	0	0	1	0	0.151515
RPS26	0	0	0.333333	0.333333	0	0	0	0	0.333333	0	0.151515
RPS27A	0.333333	0	0	0	0.666667	0	0	0	0	0	0.151515
Sf3a1	0	0	0	1	0.666667	0	0	0	0	0	0.151515
Snu13	0	0	0	0	0.666667	1	0	0	0	0	0.151515
Tardbp	0	0	0	0	1	0.666667	0	0	0	0	0.151515
Tcof1	0	0.333333	0	0.666667	0.333333	0	0.333333	0	0	0	0.151515
AMOTL1	0	0	0	0	0	0	0	0	1.33333	0	0.121212
CALML5	0	0	0	0	0	0	0.666667	0	0.666667	0	0.121212
CDSN	0.333333	0	0	0	0	0	0.333333	0	0.666667	0	0.121212
CELF1	0	0	0	0	0	0	1.33333	0	0	0	0.121212
Col1a1	0	0	0	0	1.33333	0	0	0	0	0	0.121212
DBN1	0	0	0	0	0	0	0	0	1.33333	0	0.121212
Dek	0	0	0	0	0.333333	0	1	0	0	0	0.121212
Dkc1	0	0	0	0.666667	0	0.666667	0	0	0	0	0.121212
DSC1	0	0	0	0	0	0	0.333333	0	0	0	0.121212
EPB41L5	0.333333	0.666667	0.333333	0	0	0	0	0	0	0	0.121212
FABP5	0	0	0	0	0	0	0.666667	0	0.666667	0	0.121212
H2afz	0	0	0	0.666667	0.666667	0	0	0	0	0	0.121212
HIST1H2AG	0.666667	0	0	0	0	0	0	0	0	0	0.121212
Hmga1	0	0	0	0.333333	0.333333	0	0.666667	0	0	0	0.121212
Hsd17b12	0	0	0	0.666667	0.333333	0.333333	0	0	0	0	0.121212
HSPA7	0.666667	0	0	0	0	0	0	0	0	0	0.121212
HSPB1	0	0	0.333333	0	0	0	0	0	0	0	0.121212
IDH2	0	0	1.33333	0	0	0	0	0	0	0	0.121212
IGKV2D-29	0.666667	0.666667	0	0	0	0	0	0	0	0	0.121212
ITPR2	0	0	0	0	0	0	0	0	1.33333	0	0.121212
Lgals3bp	0	0	0	0.666667	0	0.666667	0	0	0	0	0.121212
LSM2	0	0	0	0	0	0.333333	1	0	0	0	0.121212
LSM3	0	0	0	0	0	0.333333	1	0	0	0	0.121212
LUC7L3	0	0	0	0	0	0	0	0	1.33333	0	0.121212
MACF1	0	0	0	0	0	0	1	0	0.333333	0	0.121212
Matr3	0	0	0	0.333333	1	0	0	0	0	0	0.121212
NDUFS3	0	0	0	0	0	0	0	0	1.33333	0	0.121212
Nono	0	0	0	0	1.33333	0	0	0	0	0	0.121212
Nop2	0	0	0	0.333333	1	0	0	0	0	0	0.121212
NUP50	0	0	0	0	0	0	0	0	0	0	0.121212
PPP1R9B	0	0	0	0	0	0	0	0	1.33333	0	0.121212
PRB2	0.666667	0	0	0	0	0	0	0	0.666667	0	0.121212
Prpf19	0	0	0	0.333333	1	0	0	0	0	0	0.121212
PYM1	0	0	0	1.33333	0	0	0	0	0	0	0.121212
Rbm5	0	0	0	1	0.333333	0	0	0	0	0	0.121212
RPL17	0	0	0.333333	0	0	0	0.333333	0	0.666667	0	0.121212
RPN2	0	0	0	0	0	0	0	0	1.33333	0	0.121212
RPS10	0	0	0	0	0.333333	0	0.666667	0	0.333333	0	0.121212
RPS17	0	0	0	0.333333	0	0	0.666667	0	0.333333	0	0.121212
RPS19	0	0	0	0	0	0	1	0	0.333333	0	0.121212
Rps5	0	0.333333	0	0.333333	0	0	0.666667	0	0	0	0.121212
SEPT2	0	0	0	0	0	0	1.33333	0	0	0	0.121212
SIPA1L1	0	0	0	0	0	0	0	0	1.33333	0	0.121212
SRRM2	0	0.333333	0	0	0.666667	0.333333	0	0	0	0	0.121212
SRSF2	0	0	0	0	0	0	0.333333	1	0	0	0.121212
STATH	0	0	1.33333	0	0	0	0	0	0	0	0.121212
TOMM20	0	0	0	0	0	0	0	0	1.33333	0	0.121212
UACA	0	0	0	0	0	0	1.33333	0	0	0	0.121212
UPF1	0	0	0	0	0	0	0	0	0	0	0.121212
AFDN	0	0	0	0	0	0	0.666667	0	0.333333	0	0.0909091
Alyref	0	0	0	0	1	0	0	0	0	0	0.0909091
AMY1A	0	0	0	0	0	0	0	0	1	0	0.0909091
Ap3d1	0	0	0	0.333333	0	0.333333	0.333333	0	0	0	0.0909091
Atxn2	0	0	0	1	0	0	0	0	0	0	0.0909091
CAPN1	0	0	0	0	0	0	0	0	0	0	0.0909091
Cfb	0.333333	0.333333	0	0	0.333333	0	0	0	0	0	0.0909091
CSNK1D	0	0	0	0	0	0	0	0	0	0	0.0909091
Ddx18	0	0	0	0	1	0	0	0	0	0	0.0909091
DNM2	0	0	0	0	0	0	1	0	0	0	0.0909091
EEF1A2	0	0	0.666667	0	0	0	0	0	0	0	0.0909091
Eif4a3	0	0	0	0	1	0	0	0	0	0	0.0909091
FAM133B	0	0	0	0	0	0	0	0	1	0	0.0909091
HELZ	0	0	0	0	0	0	0	0	1	0	0.0909091
HIST2H2AC	0.666667	0	0	0.333333	0	0	0	0	0	0	0.0909091
LYZ	0.666667	0	0	0	0	0	0.333333	0	0	0	0.0909091
MTHFD1	0	0	0	0	0	0	0	0	0	0	0.0909091
PHLDB2	0	0	0	0	0	0	1	0	0	0	0.0909091
PKP1	0	0	0	0	0	0	0	0	0	0	0.0909091
Psip1	0	0	0	0	1	0	0	0	0	0	0.0909091
Rbm17	0	0	0	0.333333	0.666667	0	0	0	0	0	0.0909091
RMDN3	0	0	0	0	0	0	0	0	1	0	0.0909091
RNH1	0	0	0	0	0	0	0	0	0	0	0.0909091
RPL21	0	0	0	0	0	0	0.333333	0	0.666667	0	0.0909091
RPL26L1	0	0	0	0	0	0	0.333333	0	0	0	0.0909091
RPS27L	0	0	0.333333	0	0.333333	0	0	0	0	0	0.0909091
Rsl1d1	0	0	0	0	1	0	0	0	0	0	0.0909091
S100A9	0	0	0	0	0	0	0.666667	0	0.333333	0	0.0909091
SAMM50	0	0	0	0	0	0	0	0	1	0	0.0909091
SART3	0	0	1	0	0	0	0	0	0	0	0.0909091
SEC13	0	0	0	0	0	0	0	0	0	0	0.0909091
SEPT9	0	0	0	0	0	0	1	0	0	0	0.0909091
SLC25A11	0	0	0	0	0	0	0	0	1	0	0.0909091
SMR3B	0	0	0	0	0	0	0.666667	0	0.333333	0	0.0909091
Top2a	0	0	0	0	0.666667	0	0.333333	0	0	0	0.0909091
XRCC6	0	0	0	0	0	0	1	0	0	0	0.0909091
ACTR2	0	0	0	0	0	0	0.666667	0	0	0	0.0606061
AIFM1	0	0	0	0	0	0	0	0	0.666667	0	0.0606061
AKAP2	0	0	0	0	0	0	0.666667	0	0	0	0.0606061
ARPC1B	0	0	0	0	0	0	0.666667	0	0	0	0.0606061
C11orf57	0	0	0	0	0	0	0.333333	0	0.333333	0	0.0606061
CAMK2D	0	0	0	0	0	0	0	0	0.666667	0	0.0606061
CAPZB	0	0	0	0	0	0	0.666667	0	0	0	0.0606061
Cbx3	0	0	0	0.333333	0.333333	0	0	0	0	0	0.0606061
Ddx47	0	0	0	0	0.666667	0	0	0	0	0	0.0606061
DHX29	0	0	0	0	0	0	0.666667	0	0	0	0.0606061
DSG2	0	0	0	0	0	0	0	0	0.666667	0	0.0606061
ECHS1	0	0	0.666667	0	0	0	0	0	0	0	0.0606061
ERLIN1	0	0	0	0	0	0	0	0	0.666667	0	0.0606061
Fbln2	0	0	0	0	0.666667	0	0	0	0	0	0.0606061
FLOT1	0	0	0	0	0	0	0	0	0.666667	0	0.0606061
G3BP2	0	0	0	0	0	0	0.666667	0	0	0	0.0606061
GHITM	0	0	0	0	0	0	0	0	0.666667	0	0.0606061
GNAI2	0	0	0	0	0	0	0	0	0.666667	0	0.0606061
GNAI3	0	0	0	0	0	0	0	0	0.666667	0	0.0606061
GNG12	0	0	0	0	0	0	0	0	0.666667	0	0.0606061
GTF2I	0	0	0	0	0	0	0	0	0	0	0.0606061
GTPBP2	0	0	0	0	0	0	0.666667	0	0	0	0.0606061
H2AFX	0.666667	0	0	0	0	0	0	0	0	0	0.0606061
HADHB	0	0	0	0	0	0	0	0	0.666667	0	0.0606061
HIST1H2AD	0.666667	0	0	0	0	0	0	0	0	0	0.0606061
HIST1H2AH	0.666667	0	0	0	0	0	0	0	0	0	0.0606061
HIST2H2AA3	0.666667	0	0	0	0	0	0	0	0	0	0.0606061
HIST2H2AB	0.666667	0	0	0	0	0	0	0	0	0	0.0606061
HIST2H3A	0	0	0	0	0	0	0.333333	0	0.333333	0	0.0606061
HIST3H2A	0.666667	0	0	0	0	0	0	0	0	0	0.0606061
HK1	0	0	0	0	0	0	0	0	0.666667	0	0.0606061
HSPA1L	0.666667	0	0	0	0	0	0	0	0	0	0.0606061
HSPA2	0.666667	0	0	0	0	0	0	0	0	0	0.0606061
HSPA6	0.666667	0	0	0	0	0	0	0	0	0	0.0606061
LARP1	0	0	0	0	0	0	0	0	0	0	0.0606061
LGALS7	0.666667	0	0	0	0	0	0	0	0	0	0.0606061
MGST3	0	0	0	0	0	0	0	0	0.666667	0	0.0606061
MTX2	0	0	0	0	0	0	0	0	0.666667	0	0.0606061
MYADM	0	0	0	0	0.333333	0	0.333333	0	0	0	0.0606061
MYL6B	0.333333	0	0	0	0	0.333333	0	0	0	0	0.0606061
Pes1	0	0	0	0	0.666667	0	0	0	0	0	0.0606061
Phf5a	0	0	0	0.333333	0.333333	0	0	0	0	0	0.0606061
PKM	0	0	0	0	0	0	0	0	0	0	0.0606061
PPP1CA	0	0	0	0	0	0	0.666667	0	0	0	0.0606061
PTPN14	0	0	0	0	0	0	0.666667	0	0	0	0.0606061
RBM3	0	0	0	0	0	0	0.666667	0	0	0	0.0606061
Rbm45	0	0	0	0	0.333333	0	0.333333	0	0	0	0.0606061
RPL10	0	0	0.333333	0	0	0	0	0	0	0	0.0606061
RPL13AP3	0	0	0	0	0	0	0	0	0.666667	0	0.0606061
RPL15	0	0	0	0	0	0	0	0	0.333333	0	0.0606061
RPL38	0	0	0.666667	0	0	0	0	0	0	0	0.0606061
RPS10P5	0	0	0	0	0	0	0	0	0.333333	0	0.0606061
RPS11	0	0	0.333333	0	0	0	0.333333	0	0	0	0.0606061
RPS12	0	0	0	0	0	0	0	0	0	0	0.0606061
RPS13	0	0	0	0	0	0	0.333333	0	0.333333	0	0.0606061
RPS28	0	0	0	0	0	0	0.333333	0	0	0	0.0606061
SEPT11	0	0	0	0	0	0	0.666667	0	0	0	0.0606061
Sf3a3	0	0	0	0.333333	0.333333	0	0	0	0	0	0.0606061
Sf3b4	0	0	0	0.333333	0.333333	0	0	0	0	0	0.0606061
SHMT2	0	0	0.666667	0	0	0	0	0	0	0	0.0606061
SLC25A1	0	0	0	0	0	0	0	0	0.666667	0	0.0606061
Smarca5	0	0	0	0.333333	0.333333	0	0	0	0	0	0.0606061
Snrnp200	0	0	0	0	0.666667	0	0	0	0	0	0.0606061
SRSF11	0	0	0	0	0	0	0.333333	0	0.333333	0	0.0606061
SSBP1	0	0	0	0	0	0	0	0	0.666667	0	0.0606061
SSR3	0	0	0	0	0	0	0	0	0.666667	0	0.0606061
TXN	0	0	0	0	0	0	0.333333	0	0.333333	0	0.0606061
YWHAZ	0	0	0.666667	0	0	0	0	0	0	0	0.0606061
ZC3H8	0	0	0	0	0	0	0	0	0.666667	0	0.0606061
Aimp1	0	0	0	0.333333	0	0	0	0	0	0	0.030303
APOOL	0	0	0	0	0	0	0	0	0.333333	0	0.030303
ARPC5	0	0	0	0	0	0	0.333333	0	0	0	0.030303
ATP5D	0	0	0	0	0	0	0	0	0.333333	0	0.030303
Atrx	0	0	0	0	0.333333	0	0	0	0	0	0.030303
Caprin1	0	0	0	0	0.333333	0	0	0	0	0	0.030303
Cbx5	0	0	0	0.333333	0	0	0	0	0	0	0.030303
CDC42	0	0	0	0	0	0	0.333333	0	0	0	0.030303
CEP131	0	0	0	0	0	0	0	0	0.333333	0	0.030303
Chtop	0	0	0	0	0.333333	0	0	0	0	0	0.030303
CLTC	0	0	0	0	0	0	0.333333	0	0	0	0.030303
CNN2	0	0	0	0	0	0	0.333333	0	0	0	0.030303
Col1a2	0	0	0	0	0.333333	0	0	0	0	0	0.030303
CPNE3	0	0	0.333333	0	0	0	0	0	0	0	0.030303
CST2	0	0	0	0	0	0	0	0	0.333333	0	0.030303
CTTN	0	0	0	0	0	0	0.333333	0	0	0	0.030303
DAD1	0	0	0	0	0	0	0	0	0.333333	0	0.030303
DAPK3	0	0	0	0	0	0	0.333333	0	0	0	0.030303
DDX19A	0	0	0	0	0	0	0.333333	0	0	0	0.030303
DDX46	0	0	0	0	0	0	0.333333	0	0	0	0.030303
Ddx54	0	0	0	0	0.333333	0	0	0	0	0	0.030303
EIF4A2	0	0	0	0	0	0	0	0	0.333333	0	0.030303
EIF4G1	0	0	0	0	0	0	0.333333	0	0	0	0.030303
ENAH	0	0	0	0	0	0	0	0	0.333333	0	0.030303
Fam98b	0	0	0	0	0	0.333333	0	0	0	0	0.030303
FEN1	0	0	0	0	0	0	0	0	0.333333	0	0.030303
FMR1	0	0	0	0	0	0	0	0	0.333333	0	0.030303
GATA3	0	0	0	0	0	0	0	0	0	0	0.030303
GJA1	0	0	0	0	0	0	0	0	0.333333	0	0.030303
GRSF1	0	0	0	0	0	0	0.333333	0	0	0	0.030303
GSN	0	0	0	0	0	0	0.333333	0	0	0	0.030303
H3f3c	0	0	0	0.333333	0	0	0	0	0	0	0.030303
HACD3	0	0	0	0	0	0	0	0	0.333333	0	0.030303
HNRNPH2	0	0	0	0	0	0	0	0	0.333333	0	0.030303
IGKC	0	0	0	0	0	0	0	0	0.333333	0	0.030303
ITPR3	0	0	0	0	0	0	0	0	0.333333	0	0.030303
KIAA1671	0	0	0	0	0	0	0	0	0.333333	0	0.030303
Kif20a	0	0	0	0	0.333333	0	0	0	0	0	0.030303
LAD1	0	0	0	0	0	0	0.333333	0	0	0	0.030303
LARP4	0.333333	0	0	0	0	0	0	0	0	0	0.030303
LCN1	0.333333	0	0	0	0	0	0	0	0	0	0.030303
LETM1	0	0	0	0	0	0	0	0	0.333333	0	0.030303
LRCH3	0	0	0	0	0	0	0	0	0.333333	0	0.030303
LSM5	0	0	0	0	0	0	0.333333	0	0	0	0.030303
LSM6	0	0	0	0	0	0.333333	0	0	0	0	0.030303
MAGEB2	0	0	0	0	0	0	0	0	0.333333	0	0.030303
Mdc1	0	0	0	0	0.333333	0	0	0	0	0	0.030303
MISP	0	0	0	0	0	0	0.333333	0	0	0	0.030303
Mki67	0	0	0	0	0.333333	0	0	0	0	0	0.030303
MPP5	0	0	0	0	0	0	0	0	0.333333	0	0.030303
MSI2	0	0	0	0	0	0	0	0	0	0	0.030303
MTDH	0	0	0.333333	0	0	0	0	0	0	0	0.030303
NDUFA12	0	0	0	0	0	0	0	0	0.333333	0	0.030303
NDUFB4	0	0	0	0	0	0	0	0	0.333333	0	0.030303
NDUFS8	0	0	0	0	0	0	0	0	0.333333	0	0.030303
NDUFV2	0	0	0	0	0	0	0	0	0.333333	0	0.030303
PALLD	0	0	0	0	0	0	0.333333	0	0	0	0.030303
PEAK1	0	0	0	0	0	0	0	0	0.333333	0	0.030303
PIBF1	0	0	0	0	0	0	0	0	0	0	0.030303
PICALM	0	0	0	0	0	0	0.333333	0	0	0	0.030303
PIK3C2A	0	0	0	0	0	0	0.333333	0	0	0	0.030303
PRDX2	0	0	0	0	0	0	0.333333	0	0	0	0.030303
RAB15	0	0	0	0	0	0	0	0	0.333333	0	0.030303
RAB1B	0	0	0.333333	0	0	0	0	0	0	0	0.030303
Ran	0	0	0	0	0.333333	0	0	0	0	0	0.030303
Rbbp4	0	0	0	0	0.333333	0	0	0	0	0	0.030303
Rbbp7	0	0	0	0	0.333333	0	0	0	0	0	0.030303
RBMX2	0	0	0	0	0	0	0	0	0.333333	0	0.030303
Rnps1	0	0	0	0	0.333333	0	0	0	0	0	0.030303
RPA2	0	0	0	0	0	0	0	0	0.333333	0	0.030303
Rpf2	0	0	0	0	0.333333	0	0	0	0	0	0.030303
RPL13A	0	0	0	0	0	0	0.333333	0	0	0	0.030303
RPL32	0	0	0	0	0	0	0	0	0.333333	0	0.030303
RPL34	0	0	0	0	0	0	0	0	0	0	0.030303
RPLP1	0	0	0	0	0	0	0	0	0.333333	0	0.030303
RPS20	0	0	0	0	0	0	0.333333	0	0	0	0.030303
S100A7	0	0	0	0	0	0	0	0	0	0	0.030303
SFN	0.333333	0	0	0	0	0	0	0	0	0	0.030303
SLC16A1	0	0	0	0	0	0	0	0	0.333333	0	0.030303
SLC25A13	0	0	0	0	0	0	0	0	0.333333	0	0.030303
Snrpa	0	0	0	0	0.333333	0	0	0	0	0	0.030303
Snrpb2	0	0	0	0	0.333333	0	0	0	0	0	0.030303
SRPK1	0	0	0	0	0	0	0.333333	0	0	0	0.030303
SSFA2	0	0	0	0	0	0	0	0	0.333333	0	0.030303
STOML2	0	0	0	0	0	0	0	0	0.333333	0	0.030303
TCF25	0	0	0	0	0	0	0	0	0	0	0.030303
TFAM	0	0	0	0	0	0	0	0	0.333333	0	0.030303
TOMM22	0	0	0	0	0	0	0	0	0.333333	0	0.030303
TP53	0	0	0	0	0	0	0	0	0.333333	0	0.030303
Trim56	0	0	0	0	0	0.333333	0	0	0	0	0.030303
TUBA3C	0.333333	0	0	0	0	0	0	0	0	0	0.030303
TUBA3E	0.333333	0	0	0	0	0	0	0	0	0	0.030303
TWF1	0	0	0	0	0	0	0	0	0.333333	0	0.030303
U2AF1	0	0	0	0	0	0	0.333333	0	0	0	0.030303
UQCRC2	0	0	0	0	0	0	0	0	0.333333	0	0.030303
USP54	0	0	0	0	0	0	0	0	0.333333	0	0.030303
Wdr43	0	0	0	0	0.333333	0	0	0	0	0	0.030303
XRCC5	0	0	0	0	0	0	0.333333	0	0	0	0.030303
YTHDF2	0	0	0	0	0	0	0	0	0	0	0.030303

## Sheet: Validation (MCF-7)
Gene Name	BC200	BC1	BCSCR	MS Specificity	Western Blot	WB Specificity	Reverse IP	Notes
DHX9	38.3333	27.6667	35.6667	NEGATIVE	POSITIVE	NEGATIVE	NEGATIVE	IP performed with two unique antibodies
PABPC1	38	49	0	POSITIVE	POSITIVE	POSITIVE	POSITIVE
CSDE1	28.6667	24	0	POSITIVE	POSITIVE	POSITIVE	POSITIVE
TRIM25	28.6667	0	0	POSITIVE	POSITIVE	POSITIVE	POSITIVE	IP performed with two unique antibodies
FAM120A	22.6667	0	14.3333	NEGATIVE	POSITIVE	NEGATIVE	POSITIVE
SYNCRIP	19	17	12	NEGATIVE	POSITIVE	NEGATIVE	POSITIVE	IP efficiency low with multiple tested antibodies
PABPC4	17.3333	22	0	POSITIVE	POSITIVE	POSITIVE	POSITIVE
ZC3HAV1	15.6667	11.3333	4.33333	NEGATIVE	POSITIVE	NEGATIVE	NEGATIVE
DDX58	15.6667	8.66667	0	POSITIVE	POSITIVE	NEGATIVE	NEGATIVE	IP performed in MDA-MB-231 which express basal DDX58
DHX36	14	0.333333	0	POSITIVE	POSITIVE	NEGATIVE	POSITIVE	IP performed with two unique antibodies
IFIT3	11.3333	7	2.66667	NEGATIVE	N/A	N/A	N/A
NCL	10	0.333333	10.6667	NEGATIVE	NEGATIVE	NEGATIVE	POSITIVE
PCBP2	10	0	0	POSITIVE	POSITIVE	POSITIVE	POSITIVE
ILF3	8.66667	4.33333	10	NEGATIVE	N/A	N/A	N/A
IFIT1	8.66667	7	2.33333	NEGATIVE	N/A	N/A	N/A
STAU1	8.66667	0.666667	1.33333	NEGATIVE	POSITIVE	POSITIVE	NEGATIVE
IFIT2	7.66667	3.66667	1.33333	NEGATIVE	N/A	N/A	N/A
HNRNPK	7.66667	0	4.66667	NEGATIVE	POSITIVE	NEGATIVE	POSITIVE
YBX1	7.33333	6.33333	6.33333	NEGATIVE	N/A	N/A	N/A
STRAP	6.33333	4.33333	0	POSITIVE	POSITIVE	POSITIVE	POSITIVE	Known CSDE1 interacting partner
HNRNPUL1	6.33333	3	0	POSITIVE	POSITIVE	NEGATIVE	NEGATIVE
STAU2	6.33333	1.66667	0	POSITIVE	NEGATIVE	NEGATIVE	NEGATIVE
ZNFX1	6	2.66667	0	POSITIVE	N/A	N/A	N/A
HNRNPU	5.66667	1.33333	10.6667	NEGATIVE	N/A	N/A	N/A
PARP12	5.66667	1.33333	0	POSITIVE	NEGATIVE	NEGATIVE	NEGATIVE
HNRNPR	5.33333	4.33333	7.66667	NEGATIVE	N/A	N/A	N/A
DHX30	5.33333	7	1	NEGATIVE	N/A	N/A	N/A
DDX5	5.33333	2	4.33333	NEGATIVE	POSITIVE	NEGATIVE	NEGATIVE
HRNR	5.33333	0.666667	0.333333	NEGATIVE	N/A	N/A	N/A
SRP9	5.33333	0	0	POSITIVE	POSITIVE	POSITIVE	POSITIVE
SRP14	0	0	0	POSITIVE	POSITIVE	POSITIVE	POSITIVE	Detected by MS in MEF, MDA-MB-231 and HEK293T, Detected by WB in MCF-7
PABPN1	5	5	0	POSITIVE	POSITIVE	POSITIVE	POSITIVE
GRN	4.66667	6.33333	6.66667	NEGATIVE	N/A	N/A	N/A
DSP	4.66667	0.333333	0.666667	NEGATIVE	N/A	N/A	N/A
TUBB	4.33333	5	2.66667	NEGATIVE	NEGATIVE	NEGATIVE	N/A
DDX6	4.33333	1.33333	0	POSITIVE	POSITIVE	NEGATIVE	NEGATIVE
HIST1H4A	4	5.66667	6.33333	NEGATIVE	N/A	N/A	N/A
DDX17	4	0.666667	3	NEGATIVE	N/A	N/A	N/A
HIST1H2BL	3.66667	3.66667	4.66667	NEGATIVE	N/A	N/A	N/A
TUBB4B	3.33333	4.33333	2.66667	NEGATIVE	N/A	N/A	N/A
NAP1L4	3.33333	0.333333	0.333333	NEGATIVE	N/A	N/A	N/A
YBX2	3.33333	0	0	POSITIVE	N/A	N/A	N/A
SSB	3	2.66667	4.33333	NEGATIVE	N/A	N/A	N/A
ILF2	3	2	3.66667	NEGATIVE	N/A	N/A	N/A
YBX3	3	3	2	NEGATIVE	N/A	N/A	N/A
MMTAG2	3	3.66667	0.333333	NEGATIVE	N/A	N/A	N/A
H2AFJ	2.66667	3.33333	3	NEGATIVE	N/A	N/A	N/A
EIF2AK2	2.66667	0.666667	4.66667	NEGATIVE	N/A	N/A	N/A
ZNF346	2.66667	2.33333	0	POSITIVE	N/A	N/A	N/A
DHX15	2.66667	0	0	POSITIVE	N/A	N/A	N/A
PCBP1	2.66667	0	0	POSITIVE	N/A	N/A	N/A
DSG1	2.66667	0	0	POSITIVE	N/A	N/A	N/A
FAM120C	2.66667	0	0	POSITIVE	N/A	N/A	N/A
DCD	2.33333	2.66667	0.333333	NEGATIVE	N/A	N/A	N/A
ACTG1	2.33333	0	2	NEGATIVE	N/A	N/A	N/A
HSPA8	2	2	2	NEGATIVE	N/A	N/A	N/A
ARL6IP4	2	2.33333	0.666667	NEGATIVE	N/A	N/A	N/A
HIST1H2BB	2	0	2.66667	NEGATIVE	N/A	N/A	N/A
HIST1H2BM	2	0	2.33333	NEGATIVE	N/A	N/A	N/A
NAP1L1	2	0.666667	0.666667	NEGATIVE	N/A	N/A	N/A
HIST1H2BD	2	1.33333	0	POSITIVE	N/A	N/A	N/A
HELZ2	2	0	1	NEGATIVE	N/A	N/A	N/A
JUP	2	0	0.333333	NEGATIVE	N/A	N/A	N/A
SON	2	0	0	POSITIVE	N/A	N/A	N/A
HIST2H2BF	2	0	0	POSITIVE	N/A	N/A	N/A
H2BFS	2	0	0	POSITIVE	N/A	N/A	N/A
HIST1H2BC	2	0	0	POSITIVE	N/A	N/A	N/A
HIST1H2BH	2	0	0	POSITIVE	N/A	N/A	N/A
HIST1H2BJ	2	0	0	POSITIVE	N/A	N/A	N/A
HIST1H2BK	2	0	0	POSITIVE	N/A	N/A	N/A
HIST1H2BN	2	0	0	POSITIVE	N/A	N/A	N/A
HIST1H2BO	2	0	0	POSITIVE	N/A	N/A	N/A
HIST2H2BE	2	0	0	POSITIVE	N/A	N/A	N/A
HIST3H2BB	2	0	0	POSITIVE	N/A	N/A	N/A
RPL24	1.66667	1.66667	1	NEGATIVE	N/A	N/A	N/A
TUBA1C	1.66667	1	0.666667	NEGATIVE	N/A	N/A	N/A
ACTB	1.66667	0	0	POSITIVE	N/A	N/A	N/A
LRRC59	1.66667	0	0	POSITIVE	N/A	N/A	N/A
Strbp	1.66667	0	0	POSITIVE	N/A	N/A	N/A
EEF1A1	1.33333	0.666667	2.33333	NEGATIVE	N/A	N/A	N/A
DDX3X	1.33333	0.666667	0.666667	NEGATIVE	N/A	N/A	N/A
IGF2BP2	1.33333	1	0	POSITIVE	N/A	N/A	N/A
HNRNPAB	1.33333	0.333333	0.666667	NEGATIVE	N/A	N/A	N/A
HSPA5	1.33333	0	0	POSITIVE	N/A	N/A	N/A
TUBB3	1.33333	0	0	POSITIVE	N/A	N/A	N/A
DDX41	1	1.66667	0	POSITIVE	N/A	N/A	N/A
ZCCHC17	1	1.66667	0	POSITIVE	N/A	N/A	N/A
RPL23	1	0	0.666667	NEGATIVE	N/A	N/A	N/A
LACRT	1	0	0.333333	NEGATIVE	N/A	N/A	N/A
RPL30	1	0	0	POSITIVE	N/A	N/A	N/A
MOV10	1	0	0	POSITIVE	N/A	N/A	N/A
LRPPRC	0.666667	0	3.33333	NEGATIVE	N/A	N/A	N/A
HIST1H1C	0.666667	3	0	POSITIVE	N/A	N/A	N/A
HIST1H2AA	0.666667	0	1.66667	NEGATIVE	N/A	N/A	N/A
TUBA1B	0.666667	0	1.66667	NEGATIVE	N/A	N/A	N/A
RPL18	0.666667	0.666667	0.666667	NEGATIVE	N/A	N/A	N/A
FAU	0.666667	0.333333	1	NEGATIVE	N/A	N/A	N/A
TUBA1A	0.666667	1	0	POSITIVE	N/A	N/A	N/A
HSPA1A	0.666667	0	1	NEGATIVE	N/A	N/A	N/A
RPS23	0.666667	0.333333	0.666667	NEGATIVE	N/A	N/A	N/A
FAM133A	0.666667	1	0	POSITIVE	N/A	N/A	N/A
L1RE1	0.666667	0.333333	0.333333	NEGATIVE	N/A	N/A	N/A
MRPL36	0.666667	0.333333	0.333333	NEGATIVE	N/A	N/A	N/A
IGKV2D-29	0.666667	0.666667	0	POSITIVE	N/A	N/A	N/A
HNRNPF	0.666667	0.333333	0	POSITIVE	N/A	N/A	N/A
FLG2	0.666667	0	0.333333	NEGATIVE	N/A	N/A	N/A
RPL37A	0.666667	0	0.333333	NEGATIVE	N/A	N/A	N/A
LSM14B	0.666667	0.333333	0	POSITIVE	N/A	N/A	N/A
RPL7A	0.666667	0	0	POSITIVE	N/A	N/A	N/A
RPS25	0.666667	0	0	POSITIVE	N/A	N/A	N/A
RPL13	0.666667	0	0	POSITIVE	N/A	N/A	N/A
HIST1H2AB	0.666667	0	0	POSITIVE	N/A	N/A	N/A
RPL23A	0.666667	0	0	POSITIVE	N/A	N/A	N/A
HIST1H2AJ	0.666667	0	0	POSITIVE	N/A	N/A	N/A
DICER1	0.666667	0	0	POSITIVE	N/A	N/A	N/A
HIST1H2AC	0.666667	0	0	POSITIVE	N/A	N/A	N/A
HIST1H2AG	0.666667	0	0	POSITIVE	N/A	N/A	N/A
HSPA7	0.666667	0	0	POSITIVE	N/A	N/A	N/A
PRB2	0.666667	0	0	POSITIVE	N/A	N/A	N/A
HIST2H2AC	0.666667	0	0	POSITIVE	N/A	N/A	N/A
LYZ	0.666667	0	0	POSITIVE	N/A	N/A	N/A
H2AFX	0.666667	0	0	POSITIVE	N/A	N/A	N/A
HIST1H2AD	0.666667	0	0	POSITIVE	N/A	N/A	N/A
HIST1H2AH	0.666667	0	0	POSITIVE	N/A	N/A	N/A
HIST2H2AA3	0.666667	0	0	POSITIVE	N/A	N/A	N/A
HIST2H2AB	0.666667	0	0	POSITIVE	N/A	N/A	N/A
HIST3H2A	0.666667	0	0	POSITIVE	N/A	N/A	N/A
HSPA1L	0.666667	0	0	POSITIVE	N/A	N/A	N/A
HSPA2	0.666667	0	0	POSITIVE	N/A	N/A	N/A
HSPA6	0.666667	0	0	POSITIVE	N/A	N/A	N/A
LGALS7	0.666667	0	0	POSITIVE	N/A	N/A	N/A
HIST1H1B	0.333333	2	3.66667	NEGATIVE	N/A	N/A	N/A
HSPA9	0.333333	0	5	NEGATIVE	N/A	N/A	N/A
UBB	0.333333	0.666667	1	NEGATIVE	N/A	N/A	N/A
TMPO	0.333333	0.333333	0.666667	NEGATIVE	N/A	N/A	N/A
HNRNPD	0.333333	0.333333	0.666667	NEGATIVE	N/A	N/A	N/A
FGB	0.333333	0.666667	0.333333	NEGATIVE	N/A	N/A	N/A
EPB41L5	0.333333	0.666667	0.333333	NEGATIVE	N/A	N/A	N/A
RPS8	0.333333	0	0.666667	NEGATIVE	N/A	N/A	N/A
SLC25A5	0.333333	0.333333	0.333333	NEGATIVE	N/A	N/A	N/A
GAPDH	0.333333	0	0.666667	NEGATIVE	N/A	N/A	N/A
RPL11	0.333333	0.333333	0	POSITIVE	N/A	N/A	N/A
RPL29	0.333333	0	0.333333	NEGATIVE	N/A	N/A	N/A
SGPL1	0.333333	0	0.333333	NEGATIVE	N/A	N/A	N/A
Cfb	0.333333	0.333333	0	POSITIVE	N/A	N/A	N/A
RBMS2	0.333333	0	0	POSITIVE	N/A	N/A	N/A
PRKRA	0.333333	0	0	POSITIVE	N/A	N/A	N/A
RPS18	0.333333	0	0	POSITIVE	N/A	N/A	N/A
RBM39	0.333333	0	0	POSITIVE	N/A	N/A	N/A
RPS14	0.333333	0	0	POSITIVE	N/A	N/A	N/A
SRSF10	0.333333	0	0	POSITIVE	N/A	N/A	N/A
RBMS1	0.333333	0	0	POSITIVE	N/A	N/A	N/A
RPL8	0.333333	0	0	POSITIVE	N/A	N/A	N/A
RPL18A	0.333333	0	0	POSITIVE	N/A	N/A	N/A
RPSA	0.333333	0	0	POSITIVE	N/A	N/A	N/A
RPS27A	0.333333	0	0	POSITIVE	N/A	N/A	N/A
CDSN	0.333333	0	0	POSITIVE	N/A	N/A	N/A
MYL6B	0.333333	0	0	POSITIVE	N/A	N/A	N/A
LARP4	0.333333	0	0	POSITIVE	N/A	N/A	N/A
LCN1	0.333333	0	0	POSITIVE	N/A	N/A	N/A
SFN	0.333333	0	0	POSITIVE	N/A	N/A	N/A
TUBA3C	0.333333	0	0	POSITIVE	N/A	N/A	N/A
TUBA3E	0.333333	0	0	POSITIVE	N/A	N/A	N/A
PRR4	0	0	5.66667	NEGATIVE	N/A	N/A	N/A
HNRNPC	0	1.33333	3.66667	NEGATIVE	N/A	N/A	N/A
MYH9	0	0	4.66667	NEGATIVE	N/A	N/A	N/A
LMNB1	0	2	1.66667	NEGATIVE	N/A	N/A	N/A
HNRNPA1	0	0	3.33333	NEGATIVE	N/A	N/A	N/A
OASL	0	0	3.33333	NEGATIVE	N/A	N/A	N/A
HNRNPA2B1	0	0.666667	2.66667	NEGATIVE	N/A	N/A	N/A
HNRNPA3	0	0	2.66667	NEGATIVE	N/A	N/A	N/A
RBMX	0	0	2.33333	NEGATIVE	N/A	N/A	N/A
Hist1h1e	0	0	2.33333	NEGATIVE	N/A	N/A	N/A
PRB1	0	0	2.33333	NEGATIVE	N/A	N/A	N/A
HNRNPM	0	1.33333	1	NEGATIVE	N/A	N/A	N/A
LMNA	0	1.33333	0.666667	NEGATIVE	N/A	N/A	N/A
Hmgn2	0	0.666667	1.33333	NEGATIVE	N/A	N/A	N/A
EPPK1	0	0	1.66667	NEGATIVE	N/A	N/A	N/A
ADAR	0	0	1.66667	NEGATIVE	N/A	N/A	N/A
SRSF7	0	0	1.66667	NEGATIVE	N/A	N/A	N/A
TUFM	0	0	1.66667	NEGATIVE	N/A	N/A	N/A
RBMXL1	0	1	0.666667	NEGATIVE	N/A	N/A	N/A
HIST1H3A	0	0.666667	1	NEGATIVE	N/A	N/A	N/A
H2afy	0	1.33333	0.333333	NEGATIVE	N/A	N/A	N/A
HNRNPUL2	0	0	1.33333	NEGATIVE	N/A	N/A	N/A
NPM1	0	0.666667	0.666667	NEGATIVE	N/A	N/A	N/A
IDH2	0	0	1.33333	NEGATIVE	N/A	N/A	N/A
STATH	0	0	1.33333	NEGATIVE	N/A	N/A	N/A
PLEC	0	0	1	NEGATIVE	N/A	N/A	N/A
Ddx21	0	0	1	NEGATIVE	N/A	N/A	N/A
SFPQ	0	0.333333	0.666667	NEGATIVE	N/A	N/A	N/A
FRG1	0	0.333333	0.666667	NEGATIVE	N/A	N/A	N/A
RPS4X	0	0	1	NEGATIVE	N/A	N/A	N/A
RPS6	0	0	1	NEGATIVE	N/A	N/A	N/A
HIST1H1T	0	0	1	NEGATIVE	N/A	N/A	N/A
SART3	0	0	1	NEGATIVE	N/A	N/A	N/A
HNRNPA0	0	0	0.666667	NEGATIVE	N/A	N/A	N/A
PARP1	0	0.666667	0	POSITIVE	N/A	N/A	N/A
PURB	0	0	0.666667	NEGATIVE	N/A	N/A	N/A
SLC25A6	0	0	0.666667	NEGATIVE	N/A	N/A	N/A
RPL14	0	0.333333	0.333333	NEGATIVE	N/A	N/A	N/A
H2afv	0	0.666667	0	POSITIVE	N/A	N/A	N/A
SNRPA1	0	0.333333	0.333333	NEGATIVE	N/A	N/A	N/A
H1f0	0	0.333333	0.333333	NEGATIVE	N/A	N/A	N/A
FGG	0	0.333333	0.333333	NEGATIVE	N/A	N/A	N/A
EEF1A2	0	0	0.666667	NEGATIVE	N/A	N/A	N/A
ECHS1	0	0	0.666667	NEGATIVE	N/A	N/A	N/A
RPL38	0	0	0.666667	NEGATIVE	N/A	N/A	N/A
SHMT2	0	0	0.666667	NEGATIVE	N/A	N/A	N/A
YWHAZ	0	0	0.666667	NEGATIVE	N/A	N/A	N/A
ACTC1	0	0	0.333333	NEGATIVE	N/A	N/A	N/A
SRSF3	0	0	0.333333	NEGATIVE	N/A	N/A	N/A
RPLP2	0	0.333333	0	POSITIVE	N/A	N/A	N/A
HIST1H1D	0	0.333333	0	POSITIVE	N/A	N/A	N/A
PHB2	0	0	0.333333	NEGATIVE	N/A	N/A	N/A
RPL22	0	0	0.333333	NEGATIVE	N/A	N/A	N/A
RPL19	0	0	0.333333	NEGATIVE	N/A	N/A	N/A
ATP5B	0	0	0.333333	NEGATIVE	N/A	N/A	N/A
Nop58	0	0.333333	0	POSITIVE	N/A	N/A	N/A
Rbm47	0	0	0.333333	NEGATIVE	N/A	N/A	N/A
SRRM1	0	0.333333	0	POSITIVE	N/A	N/A	N/A
HADHA	0	0	0.333333	NEGATIVE	N/A	N/A	N/A
HSPD1	0	0	0.333333	NEGATIVE	N/A	N/A	N/A
Raly	0	0.333333	0	POSITIVE	N/A	N/A	N/A
RPS26	0	0	0.333333	NEGATIVE	N/A	N/A	N/A
Tcof1	0	0.333333	0	POSITIVE	N/A	N/A	N/A
HSPB1	0	0	0.333333	NEGATIVE	N/A	N/A	N/A
RPL17	0	0	0.333333	NEGATIVE	N/A	N/A	N/A
Rps5	0	0.333333	0	POSITIVE	N/A	N/A	N/A
SRRM2	0	0.333333	0	POSITIVE	N/A	N/A	N/A
RPS27L	0	0	0.333333	NEGATIVE	N/A	N/A	N/A
RPL10	0	0	0.333333	NEGATIVE	N/A	N/A	N/A
RPS11	0	0	0.333333	NEGATIVE	N/A	N/A	N/A
CPNE3	0	0	0.333333	NEGATIVE	N/A	N/A	N/A
MTDH	0	0	0.333333	NEGATIVE	N/A	N/A	N/A
RAB1B	0	0	0.333333	NEGATIVE	N/A	N/A	N/A

## Sheet: Negatives Removed (MCF-7)
Gene Name	BC200	BC1	BCSCR	MS Specificity	Western Blot	WB Specificity	Reverse IP	Notes
PABPC1	38	49	0	POSITIVE	POSITIVE	POSITIVE	POSITIVE
CSDE1	28.6667	24	0	POSITIVE	POSITIVE	POSITIVE	POSITIVE
TRIM25	28.6667	0	0	POSITIVE	POSITIVE	POSITIVE	POSITIVE	IP performed with two unique antibodies
FAM120A	22.6667	0	14.3333	NEGATIVE	POSITIVE	NEGATIVE	POSITIVE
SYNCRIP	19	17	12	NEGATIVE	POSITIVE	NEGATIVE	POSITIVE
PABPC4	17.3333	22	0	POSITIVE	POSITIVE	POSITIVE	POSITIVE
DHX36	14	0.333333	0	POSITIVE	POSITIVE	NEGATIVE	POSITIVE	IP performed with two unique antibodies
NCL	10	0.333333	10.6667	NEGATIVE	NEGATIVE	NEGATIVE	POSITIVE
PCBP2	10	0	0	POSITIVE	POSITIVE	POSITIVE	POSITIVE
HNRNPK	7.66667	0	4.66667	NEGATIVE	POSITIVE	NEGATIVE	POSITIVE
STRAP	6.33333	4.33333	0	POSITIVE	POSITIVE	POSITIVE	POSITIVE	Known CSDE1 interacting partner
ZNFX1	6	2.66667	0	POSITIVE	N/A	N/A	N/A
SRP9	5.33333	0	0	POSITIVE	POSITIVE	POSITIVE	POSITIVE
SRP14	0	0	0	POSITIVE	POSITIVE	POSITIVE	POSITIVE	Detected by MS in MEF, MDA-MB-231 and HEK293T
PABPN1	5	5	0	POSITIVE	POSITIVE	POSITIVE	POSITIVE
YBX2	3.33333	0	0	POSITIVE	N/A	N/A	N/A
ZNF346	2.66667	2.33333	0	POSITIVE	N/A	N/A	N/A
DHX15	2.66667	0	0	POSITIVE	N/A	N/A	N/A
PCBP1	2.66667	0	0	POSITIVE	N/A	N/A	N/A
DSG1	2.66667	0	0	POSITIVE	N/A	N/A	N/A
FAM120C	2.66667	0	0	POSITIVE	N/A	N/A	N/A
HIST1H2BD	2	1.33333	0	POSITIVE	N/A	N/A	N/A
SON	2	0	0	POSITIVE	N/A	N/A	N/A
HIST2H2BF	2	0	0	POSITIVE	N/A	N/A	N/A
H2BFS	2	0	0	POSITIVE	N/A	N/A	N/A
HIST1H2BC	2	0	0	POSITIVE	N/A	N/A	N/A
HIST1H2BH	2	0	0	POSITIVE	N/A	N/A	N/A
HIST1H2BJ	2	0	0	POSITIVE	N/A	N/A	N/A
HIST1H2BK	2	0	0	POSITIVE	N/A	N/A	N/A
HIST1H2BN	2	0	0	POSITIVE	N/A	N/A	N/A
HIST1H2BO	2	0	0	POSITIVE	N/A	N/A	N/A
HIST2H2BE	2	0	0	POSITIVE	N/A	N/A	N/A
HIST3H2BB	2	0	0	POSITIVE	N/A	N/A	N/A
ACTB	1.66667	0	0	POSITIVE	N/A	N/A	N/A
LRRC59	1.66667	0	0	POSITIVE	N/A	N/A	N/A
Strbp	1.66667	0	0	POSITIVE	N/A	N/A	N/A
IGF2BP2	1.33333	1	0	POSITIVE	N/A	N/A	N/A
HSPA5	1.33333	0	0	POSITIVE	N/A	N/A	N/A
TUBB3	1.33333	0	0	POSITIVE	N/A	N/A	N/A
DDX41	1	1.66667	0	POSITIVE	N/A	N/A	N/A
ZCCHC17	1	1.66667	0	POSITIVE	N/A	N/A	N/A
RPL30	1	0	0	POSITIVE	N/A	N/A	N/A
MOV10	1	0	0	POSITIVE	N/A	N/A	N/A
HIST1H1C	0.666667	3	0	POSITIVE	N/A	N/A	N/A
TUBA1A	0.666667	1	0	POSITIVE	N/A	N/A	N/A
FAM133A	0.666667	1	0	POSITIVE	N/A	N/A	N/A
