# Supplementary material for: Comprehensive analysis of the BC200 ribonucleoprotein reveals a reciprocal regulatory function with CSDE1/UNR
Source: Nucleic Acids Res. 2018 Sep 22;46(21):11575–91. doi: 10.1093/nar/gky860 (PMC6265466; doi:10.1093/nar/gky860)
Supplement: Supplementary Data [file gky860_supplemental_files.zip › Supplementary File 2 -GO Enrichment.xlsx]

## Sheet: 14 Confirmed Proteins
Analysis Type:	PANTHER Overrepresentation Test (Released 20171205)
Annotation Version and Release Date:	GO Ontology database Released 2018-07-03
Analyzed List:	upload_1 (Homo sapiens)
Reference List:	Homo sapiens (all genes in database)
Test Type:	FISHER
GO biological process complete	Homo sapiens - REFLIST (21042)	upload_1 (14)	upload_1 (expected)	upload_1 (over/under)	upload_1 (fold Enrichment)	upload_1 (raw P-value)	upload_1 (FDR)
RNA stabilization (GO:0043489)	41	3	0.03	+	> 100	3.05e-06	0.00434
negative regulation of RNA catabolic process (GO:1902369)	50	3	0.03	+	90.18	5.37e-06	0.00701
negative regulation of mRNA metabolic process (GO:1903312)	72	3	0.05	+	62.63	1.54e-05	0.0172
regulation of RNA stability (GO:0043487)	127	4	0.08	+	47.34	1.36e-06	0.00214
regulation of type I interferon production (GO:0032479)	110	3	0.07	+	40.99	5.25e-05	0.0391
regulation of mRNA stability (GO:0043488)	118	3	0.08	+	38.21	6.43e-05	0.0438
negative regulation of translation (GO:0017148)	126	3	0.08	+	35.79	7.78e-05	0.0469
mRNA splicing, via spliceosome (GO:0000398)	290	6	0.19	+	31.1	2e-08	0.000314
RNA splicing, via transesterification reactions with bulged adenosine as nucleophile (GO:0000377)	290	6	0.19	+	31.1	2e-08	0.000157
RNA splicing, via transesterification reactions (GO:0000375)	293	6	0.19	+	30.78	2.13e-08	0.000111
regulation of mRNA metabolic process (GO:1903311)	262	5	0.17	+	28.68	5.76e-07	0.001
RNA splicing (GO:0008380)	387	6	0.26	+	23.3	1.08e-07	0.000337
mRNA processing (GO:0006397)	460	6	0.31	+	19.6	2.94e-07	0.000767
posttranscriptional regulation of gene expression (GO:0010608)	462	6	0.31	+	19.52	3.01e-07	0.000674
regulation of translation (GO:0006417)	338	4	0.22	+	17.79	6.02e-05	0.0428
mRNA metabolic process (GO:0016071)	672	7	0.45	+	15.66	9.91e-08	0.000388
viral process (GO:0016032)	582	5	0.39	+	12.91	2.69e-05	0.0263
RNA processing (GO:0006396)	836	7	0.56	+	12.58	4.31e-07	0.000845
symbiont process (GO:0044403)	658	5	0.44	+	11.42	4.82e-05	0.0377
interspecies interaction between organisms (GO:0044419)	703	5	0.47	+	10.69	6.59e-05	0.043
negative regulation of gene expression (GO:0010629)	1680	7	1.12	+	6.26	4.34e-05	0.0378
negative regulation of macromolecule metabolic process (GO:0010605)	2536	8	1.69	+	4.74	6.86e-05	0.043
RNA metabolic process (GO:0016070)	3456	9	2.3	+	3.91	7.92e-05	0.0459
regulation of RNA metabolic process (GO:0051252)	3921	10	2.61	+	3.83	2.43e-05	0.0254
nucleic acid metabolic process (GO:0090304)	3979	10	2.65	+	3.78	2.78e-05	0.0256
regulation of nucleobase-containing compound metabolic process (GO:0019219)	4183	10	2.78	+	3.59	4.4e-05	0.0362
regulation of gene expression (GO:0010468)	4633	11	3.08	+	3.57	1.1e-05	0.0133

## Sheet: MCF7 All Proteins
Analysis Type:	PANTHER Overrepresentation Test (Released 20171205)
Annotation Version and Release Date:	GO Ontology database Released 2018-04-04
Analyzed List:	upload_1 (Homo sapiens)
Reference List:	Homo sapiens (all genes in database)
Test Type:	FISHER
GO biological process complete	Homo sapiens - REFLIST (21042)	upload_1 (86)	upload_1 (expected)	upload_1 (over/under)	upload_1 (fold Enrichment)	upload_1 (raw P-value)	upload_1 (FDR)
CRD-mediated mRNA stabilization (GO:0070934)	5	4	0.02	+	> 100	3.17e-08	1.05e-05
protein localization to cytoplasmic stress granule (GO:1903608)	7	4	0.03	+	> 100	8.26e-08	2.22e-05
positive regulation of interferon-beta secretion (GO:0035549)	5	2	0.02	+	97.87	0.000339	0.0319
positive regulation of interferon-alpha secretion (GO:1902741)	8	3	0.03	+	91.75	1.05e-05	0.00167
regulation of interferon-alpha secretion (GO:1902739)	8	3	0.03	+	91.75	1.05e-05	0.00165
positive regulation of DNA topoisomerase (ATP-hydrolyzing) activity (GO:2000373)	6	2	0.02	+	81.56	0.000451	0.0412
regulation of DNA topoisomerase (ATP-hydrolyzing) activity (GO:2000371)	6	2	0.02	+	81.56	0.000451	0.0409
regulation of interferon-beta secretion (GO:0035547)	6	2	0.02	+	81.56	0.000451	0.0407
bundle of His cell-Purkinje myocyte adhesion involved in cell communication (GO:0086073)	6	2	0.02	+	81.56	0.000451	0.0405
innate immune response in mucosa (GO:0002227)	20	5	0.08	+	61.17	4.95e-08	1.48e-05
cellular response to exogenous dsRNA (GO:0071360)	16	3	0.07	+	45.88	6.02e-05	0.00728
alternative mRNA splicing, via spliceosome (GO:0000380)	16	3	0.07	+	45.88	6.02e-05	0.00722
positive regulation of interferon-alpha production (GO:0032727)	23	4	0.09	+	42.55	4.18e-06	0.000741
mucosal immune response (GO:0002385)	29	5	0.12	+	42.19	2.52e-07	6.04e-05
organ or tissue specific immune response (GO:0002251)	31	5	0.13	+	39.46	3.39e-07	7.67e-05
RNA stabilization (GO:0043489)	44	7	0.18	+	38.93	1.45e-09	6.09e-07
mRNA stabilization (GO:0048255)	40	6	0.16	+	36.7	3.13e-08	1.06e-05
nucleosome assembly (GO:0006334)	118	17	0.48	+	35.25	4.79e-21	7.48e-17
positive regulation of viral genome replication (GO:0045070)	35	5	0.14	+	34.95	5.84e-07	0.000127
regulation of interferon-alpha production (GO:0032647)	29	4	0.12	+	33.75	9.57e-06	0.00154
negative regulation of RNA catabolic process (GO:1902369)	53	7	0.22	+	32.32	4.68e-09	1.74e-06
response to interferon-alpha (GO:0035455)	23	3	0.09	+	31.91	0.000158	0.017
RNA secondary structure unwinding (GO:0010501)	46	6	0.19	+	31.91	6.68e-08	1.89e-05
antibacterial humoral response (GO:0019731)	39	5	0.16	+	31.37	9.52e-07	0.000195
negative regulation of mRNA catabolic process (GO:1902373)	47	6	0.19	+	31.24	7.5e-08	2.09e-05
chromatin assembly (GO:0031497)	135	17	0.55	+	30.81	3.86e-20	3.01e-16
positive regulation of interferon-beta production (GO:0032728)	32	4	0.13	+	30.58	1.36e-05	0.00207
nucleosome organization (GO:0034728)	150	17	0.61	+	27.73	1.99e-19	1.03e-15
chromatin assembly or disassembly (GO:0006333)	156	17	0.64	+	26.66	3.66e-19	1.43e-15
regulation of viral genome replication (GO:0045069)	88	9	0.36	+	25.02	2.13e-10	1.23e-07
DNA packaging (GO:0006323)	178	17	0.73	+	23.37	2.88e-18	7.48e-15
antimicrobial humoral immune response mediated by antimicrobial peptide (GO:0061844)	54	5	0.22	+	22.66	4.18e-06	0.000733
negative regulation of mRNA metabolic process (GO:1903312)	79	7	0.32	+	21.68	5.98e-08	1.73e-05
response to exogenous dsRNA (GO:0043330)	46	4	0.19	+	21.28	5.11e-05	0.00632
positive regulation of viral life cycle (GO:1903902)	58	5	0.24	+	21.09	5.8e-06	0.000983
protein-DNA complex assembly (GO:0065004)	206	17	0.84	+	20.19	2.83e-17	6.31e-14
regulation of interferon-beta production (GO:0032648)	49	4	0.2	+	19.97	6.43e-05	0.0076
regulation of mRNA splicing, via spliceosome (GO:0048024)	82	6	0.34	+	17.9	1.58e-06	0.00029
DNA conformation change (GO:0071103)	260	19	1.06	+	17.88	2.63e-18	8.21e-15
regulation of viral life cycle (GO:1903900)	137	10	0.56	+	17.86	4.4e-10	2.02e-07
homotypic cell-cell adhesion (GO:0034109)	55	4	0.22	+	17.79	9.82e-05	0.0112
negative regulation of viral genome replication (GO:0045071)	55	4	0.22	+	17.79	9.82e-05	0.0111
protein-DNA complex subunit organization (GO:0071824)	239	17	0.98	+	17.4	2.9e-16	5.65e-13
regulation of defense response to virus (GO:0050688)	72	5	0.29	+	16.99	1.56e-05	0.00232
positive regulation of type I interferon production (GO:0032481)	75	5	0.31	+	16.31	1.88e-05	0.00269
regulation of mRNA processing (GO:0050684)	121	8	0.49	+	16.18	5.52e-08	1.63e-05
regulation of RNA stability (GO:0043487)	171	11	0.7	+	15.74	2e-10	1.25e-07
negative regulation of viral life cycle (GO:1903901)	79	5	0.32	+	15.49	2.38e-05	0.00338
regulation of mRNA stability (GO:0043488)	163	10	0.67	+	15.01	2.16e-09	8.64e-07
cell killing (GO:0001906)	82	5	0.34	+	14.92	2.82e-05	0.0038
positive regulation of mRNA metabolic process (GO:1903313)	66	4	0.27	+	14.83	0.000191	0.02
regulation of mRNA catabolic process (GO:0061013)	184	11	0.75	+	14.63	4.18e-10	2.04e-07
antimicrobial humoral response (GO:0019730)	101	6	0.41	+	14.54	4.96e-06	0.00085
positive regulation of viral process (GO:0048524)	104	6	0.43	+	14.12	5.82e-06	0.000976
defense response to Gram-positive bacterium (GO:0050830)	89	5	0.36	+	13.75	4.1e-05	0.0052
regulation of type I interferon production (GO:0032479)	125	7	0.51	+	13.7	1.13e-06	0.00022
regulation of viral process (GO:0050792)	198	11	0.81	+	13.59	8.72e-10	3.78e-07
mRNA splicing, via spliceosome (GO:0000398)	289	16	1.18	+	13.55	9.35e-14	1.33e-10
RNA splicing, via transesterification reactions with bulged adenosine as nucleophile (GO:0000377)	289	16	1.18	+	13.55	9.35e-14	1.22e-10
RNA splicing, via transesterification reactions (GO:0000375)	292	16	1.19	+	13.41	1.09e-13	1.21e-10
defense response to virus (GO:0051607)	184	10	0.75	+	13.3	6.53e-09	2.37e-06
regulation of mRNA metabolic process (GO:1903311)	295	16	1.21	+	13.27	1.26e-13	1.31e-10
negative regulation of translation (GO:0017148)	149	8	0.61	+	13.14	2.52e-07	5.97e-05
negative regulation of viral process (GO:0048525)	97	5	0.4	+	12.61	6.07e-05	0.00723
regulation of RNA splicing (GO:0043484)	123	6	0.5	+	11.94	1.45e-05	0.00218
negative regulation of cellular amide metabolic process (GO:0034249)	165	8	0.67	+	11.86	5.3e-07	0.000118
regulation of symbiosis, encompassing mutualism through parasitism (GO:0043903)	227	11	0.93	+	11.86	3.42e-09	1.3e-06
response to virus (GO:0009615)	273	13	1.12	+	11.65	1.41e-10	9.14e-08
response to dsRNA (GO:0043331)	84	4	0.34	+	11.65	0.00046	0.041
RNA splicing (GO:0008380)	401	18	1.64	+	10.98	6.95e-14	1.08e-10
modification of morphology or physiology of other organism (GO:0035821)	149	6	0.61	+	9.85	4.1e-05	0.00524
positive regulation of multi-organism process (GO:0043902)	178	7	0.73	+	9.62	1.06e-05	0.00165
mRNA processing (GO:0006397)	467	18	1.91	+	9.43	8.29e-13	7.61e-10
regulation of response to biotic stimulus (GO:0002831)	134	5	0.55	+	9.13	0.00026	0.0254
posttranscriptional regulation of gene expression (GO:0010608)	551	20	2.25	+	8.88	1.08e-13	1.3e-10
regulation of translation (GO:0006417)	416	15	1.7	+	8.82	2.01e-10	1.21e-07
regulation of cellular amide metabolic process (GO:0034248)	460	16	1.88	+	8.51	7.8e-11	5.53e-08
negative regulation of multi-organism process (GO:0043901)	178	6	0.73	+	8.25	0.000106	0.0118
regulation of multi-organism process (GO:0043900)	399	13	1.63	+	7.97	1.17e-08	4.15e-06
mRNA metabolic process (GO:0016071)	682	22	2.79	+	7.89	5.23e-14	9.06e-11
defense response to other organism (GO:0098542)	498	16	2.04	+	7.86	2.41e-10	1.34e-07
gene silencing (GO:0016458)	158	5	0.65	+	7.74	0.000541	0.0477
nuclear-transcribed mRNA catabolic process (GO:0000956)	199	6	0.81	+	7.38	0.000191	0.0199
negative regulation of cellular catabolic process (GO:0031330)	234	7	0.96	+	7.32	5.75e-05	0.00701
RNA catabolic process (GO:0006401)	245	7	1	+	6.99	7.62e-05	0.00893
chromatin organization (GO:0006325)	705	20	2.88	+	6.94	8.62e-12	6.72e-09
mRNA catabolic process (GO:0006402)	215	6	0.88	+	6.83	0.000287	0.0273
ribonucleoprotein complex assembly (GO:0022618)	216	6	0.88	+	6.8	0.000294	0.0278
cellular protein-containing complex assembly (GO:0034622)	866	23	3.54	+	6.5	6.48e-13	6.32e-10
ribonucleoprotein complex subunit organization (GO:0071826)	229	6	0.94	+	6.41	0.000398	0.0372
negative regulation of catabolic process (GO:0009895)	275	7	1.12	+	6.23	0.000153	0.0166
RNA processing (GO:0006396)	925	23	3.78	+	6.08	2.43e-12	2.1e-09
neutrophil degranulation (GO:0043312)	483	12	1.97	+	6.08	7.6e-07	0.00016
innate immune response (GO:0045087)	765	19	3.13	+	6.08	2.8e-10	1.51e-07
neutrophil activation involved in immune response (GO:0002283)	487	12	1.99	+	6.03	8.27e-07	0.000172
neutrophil activation (GO:0042119)	495	12	2.02	+	5.93	9.77e-07	0.000198
neutrophil mediated immunity (GO:0002446)	496	12	2.03	+	5.92	9.98e-07	0.0002
granulocyte activation (GO:0036230)	499	12	2.04	+	5.88	1.06e-06	0.00021
leukocyte degranulation (GO:0043299)	505	12	2.06	+	5.81	1.2e-06	0.000231
myeloid cell activation involved in immune response (GO:0002275)	515	12	2.1	+	5.7	1.46e-06	0.000275
myeloid leukocyte mediated immunity (GO:0002444)	517	12	2.11	+	5.68	1.52e-06	0.000283
immune effector process (GO:0002252)	1038	24	4.24	+	5.66	3.28e-12	2.69e-09
interspecies interaction between organisms (GO:0044419)	780	18	3.19	+	5.65	2.76e-09	1.08e-06
response to biotic stimulus (GO:0009607)	921	21	3.76	+	5.58	1.26e-10	8.55e-08
response to other organism (GO:0051707)	881	20	3.6	+	5.55	4.08e-10	2.05e-07
viral process (GO:0016032)	662	15	2.71	+	5.54	8.73e-08	2.31e-05
response to external biotic stimulus (GO:0043207)	883	20	3.61	+	5.54	4.24e-10	2.01e-07
myeloid leukocyte activation (GO:0002274)	566	12	2.31	+	5.19	3.79e-06	0.00068
chromosome organization (GO:0051276)	1080	22	4.41	+	4.98	3.41e-10	1.77e-07
symbiont process (GO:0044403)	737	15	3.01	+	4.98	3.37e-07	7.73e-05
leukocyte activation involved in immune response (GO:0002366)	607	12	2.48	+	4.84	7.61e-06	0.00125
cell activation involved in immune response (GO:0002263)	611	12	2.5	+	4.81	8.12e-06	0.00132
cellular response to organic cyclic compound (GO:0071407)	508	9	2.08	+	4.33	0.000254	0.0251
regulated exocytosis (GO:0045055)	700	12	2.86	+	4.19	3.05e-05	0.00406
defense response (GO:0006952)	1325	22	5.42	+	4.06	1.39e-08	4.82e-06
leukocyte mediated immunity (GO:0002443)	745	12	3.04	+	3.94	5.52e-05	0.00677
immune response (GO:0006955)	1803	29	7.37	+	3.94	6.54e-11	4.86e-08
regulation of cellular catabolic process (GO:0031329)	813	13	3.32	+	3.91	2.82e-05	0.00383
protein ubiquitination (GO:0016567)	712	11	2.91	+	3.78	0.000166	0.0176
exocytosis (GO:0006887)	794	12	3.25	+	3.7	0.0001	0.0112
protein-containing complex assembly (GO:0065003)	1528	23	6.25	+	3.68	3.63e-08	1.16e-05
negative regulation of gene expression (GO:0010629)	1669	24	6.82	+	3.52	3.98e-08	1.24e-05
positive regulation of RNA metabolic process (GO:0051254)	1540	22	6.29	+	3.5	1.91e-07	4.81e-05
regulation of catabolic process (GO:0009894)	920	13	3.76	+	3.46	9.78e-05	0.0112
protein modification by small protein conjugation (GO:0032446)	797	11	3.26	+	3.38	0.000428	0.0393
leukocyte activation (GO:0045321)	882	12	3.6	+	3.33	0.000262	0.0254
cell activation (GO:0001775)	1029	14	4.21	+	3.33	7.65e-05	0.0089
response to organic cyclic compound (GO:0014070)	888	12	3.63	+	3.31	0.000279	0.0268
multi-organism process (GO:0051704)	2402	32	9.82	+	3.26	5.65e-10	2.52e-07
protein-containing complex subunit organization (GO:0043933)	1802	24	7.36	+	3.26	1.65e-07	4.23e-05
response to external stimulus (GO:0009605)	1959	26	8.01	+	3.25	4.54e-08	1.39e-05
positive regulation of gene expression (GO:0010628)	1858	24	7.59	+	3.16	2.89e-07	6.74e-05
protein modification by small protein conjugation or removal (GO:0070647)	1017	13	4.16	+	3.13	0.000259	0.0254
positive regulation of nucleobase-containing compound metabolic process (GO:0045935)	1754	22	7.17	+	3.07	1.69e-06	0.000306
immune system process (GO:0002376)	2670	33	10.91	+	3.02	1.83e-09	7.5e-07
positive regulation of transcription by RNA polymerase II (GO:0045944)	1140	14	4.66	+	3	0.000221	0.0224
positive regulation of nucleic acid-templated transcription (GO:1903508)	1466	18	5.99	+	3	2.42e-05	0.00339
positive regulation of transcription, DNA-templated (GO:0045893)	1466	18	5.99	+	3	2.42e-05	0.00336
positive regulation of RNA biosynthetic process (GO:1902680)	1467	18	6	+	3	2.44e-05	0.00336
response to cytokine (GO:0034097)	1069	13	4.37	+	2.98	0.000416	0.0384
cellular component assembly (GO:0022607)	2461	29	10.06	+	2.88	7.68e-08	2.1e-05
negative regulation of cellular macromolecule biosynthetic process (GO:2000113)	1365	16	5.58	+	2.87	0.000126	0.0139
positive regulation of macromolecule biosynthetic process (GO:0010557)	1711	20	6.99	+	2.86	1.58e-05	0.0023
negative regulation of macromolecule biosynthetic process (GO:0010558)	1436	16	5.87	+	2.73	0.000224	0.0226
cellular component biogenesis (GO:0044085)	2731	30	11.16	+	2.69	1.96e-07	4.86e-05
positive regulation of cellular biosynthetic process (GO:0031328)	1823	20	7.45	+	2.68	3.9e-05	0.00503
positive regulation of biosynthetic process (GO:0009891)	1851	20	7.57	+	2.64	4.83e-05	0.00602
negative regulation of cellular biosynthetic process (GO:0031327)	1518	16	6.2	+	2.58	0.000415	0.0386
negative regulation of biosynthetic process (GO:0009890)	1540	16	6.29	+	2.54	0.000486	0.0431
organelle organization (GO:0006996)	3409	34	13.93	+	2.44	2.07e-07	5.05e-05
negative regulation of macromolecule metabolic process (GO:0010605)	2554	25	10.44	+	2.4	3.59e-05	0.00466
RNA metabolic process (GO:0016070)	3514	34	14.36	+	2.37	5.62e-07	0.000123
regulation of RNA metabolic process (GO:0051252)	4024	38	16.45	+	2.31	1.16e-07	3.02e-05
nucleic acid metabolic process (GO:0090304)	4034	37	16.49	+	2.24	5.86e-07	0.000125
regulation of gene expression (GO:0010468)	4746	43	19.4	+	2.22	3.23e-08	1.05e-05
response to stress (GO:0006950)	3456	31	14.12	+	2.19	1.23e-05	0.00188
negative regulation of metabolic process (GO:0009892)	2792	25	11.41	+	2.19	0.000161	0.0172
positive regulation of macromolecule metabolic process (GO:0010604)	3085	27	12.61	+	2.14	8.6e-05	0.00994
regulation of nucleobase-containing compound metabolic process (GO:0019219)	4353	38	17.79	+	2.14	1.38e-06	0.000262
regulation of cellular macromolecule biosynthetic process (GO:2000112)	4219	36	17.24	+	2.09	4.51e-06	0.000781
regulation of macromolecule biosynthetic process (GO:0010556)	4313	36	17.63	+	2.04	6.59e-06	0.00109
gene expression (GO:0010467)	3841	32	15.7	+	2.04	3.35e-05	0.00439
positive regulation of metabolic process (GO:0009893)	3309	27	13.52	+	2	0.00028	0.0268
nucleobase-containing compound metabolic process (GO:0006139)	4600	37	18.8	+	1.97	1.12e-05	0.00172
regulation of cellular biosynthetic process (GO:0031326)	4488	36	18.34	+	1.96	1.73e-05	0.0025
regulation of transcription, DNA-templated (GO:0006355)	3780	30	15.45	+	1.94	0.000189	0.0199
regulation of biosynthetic process (GO:0009889)	4559	36	18.63	+	1.93	3.17e-05	0.00419
regulation of nucleic acid-templated transcription (GO:1903506)	3802	30	15.54	+	1.93	0.000201	0.0206
regulation of RNA biosynthetic process (GO:2001141)	3810	30	15.57	+	1.93	0.000206	0.021
heterocycle metabolic process (GO:0046483)	4780	37	19.54	+	1.89	2.81e-05	0.00385
cellular aromatic compound metabolic process (GO:0006725)	4818	37	19.69	+	1.88	4.65e-05	0.00585
organic cyclic compound metabolic process (GO:1901360)	5038	37	20.59	+	1.8	0.000112	0.0124
cellular nitrogen compound metabolic process (GO:0034641)	5248	37	21.45	+	1.73	0.000252	0.025
cellular component organization (GO:0016043)	5565	39	22.74	+	1.71	0.000191	0.0198
cellular component organization or biogenesis (GO:0071840)	5795	40	23.68	+	1.69	0.00023	0.023
regulation of macromolecule metabolic process (GO:0060255)	6316	43	25.81	+	1.67	0.000129	0.0141
macromolecule metabolic process (GO:0043170)	7831	52	32.01	+	1.62	1.58e-05	0.00232

## Sheet: HEK-293T All Proteins
Analysis Type:	PANTHER Overrepresentation Test (Released 20171205)
Annotation Version and Release Date:	GO Ontology database Released 2018-04-04
Analyzed List:	upload_1 (Homo sapiens)
Reference List:	Homo sapiens (all genes in database)
Test Type:	FISHER
GO biological process complete	Homo sapiens - REFLIST (21042)	upload_1 (150)	upload_1 (expected)	upload_1 (over/under)	upload_1 (fold Enrichment)	upload_1 (raw P-value)	upload_1 (FDR)
CRD-mediated mRNA stabilization (GO:0070934)	5	5	0.04	+	> 100	4.07e-09	7.05e-07
adenine transport (GO:0015853)	4	4	0.03	+	> 100	1.65e-07	2.41e-05
establishment of cell polarity involved in ameboidal cell migration (GO:0003365)	3	2	0.02	+	93.52	0.000491	0.0292
purine nucleobase transport (GO:0006863)	7	4	0.05	+	80.16	7.66e-07	9.71e-05
protein localization to cytoplasmic stress granule (GO:1903608)	7	4	0.05	+	80.16	7.66e-07	9.63e-05
nucleobase transport (GO:0015851)	9	4	0.06	+	62.35	1.64e-06	0.00019
ADP transport (GO:0015866)	10	3	0.07	+	42.08	9.44e-05	0.00688
ATP transport (GO:0015867)	11	3	0.08	+	38.26	0.000119	0.0084
alternative mRNA splicing, via spliceosome (GO:0000380)	16	4	0.11	+	35.07	1.07e-05	0.000959
adenine nucleotide transport (GO:0051503)	14	3	0.1	+	30.06	0.00022	0.0145
SRP-dependent cotranslational protein targeting to membrane (GO:0006614)	93	19	0.66	+	28.66	3.5e-21	1.09e-17
purine ribonucleotide transport (GO:0015868)	15	3	0.11	+	28.06	0.000262	0.0169
cotranslational protein targeting to membrane (GO:0006613)	99	19	0.71	+	26.92	9.93e-21	2.21e-17
purine nucleotide transport (GO:0015865)	16	3	0.11	+	26.3	0.00031	0.0196
protein targeting to ER (GO:0045047)	103	19	0.73	+	25.88	1.93e-20	3.76e-17
RNA stabilization (GO:0043489)	44	8	0.31	+	25.51	3.02e-09	5.41e-07
establishment of protein localization to endoplasmic reticulum (GO:0072599)	107	19	0.76	+	24.91	3.65e-20	5.17e-17
mRNA stabilization (GO:0048255)	40	7	0.29	+	24.55	3.84e-08	5.98e-06
positive regulation of interferon-alpha production (GO:0032727)	23	4	0.16	+	24.4	3.73e-05	0.00297
protein refolding (GO:0042026)	23	4	0.16	+	24.4	3.73e-05	0.00295
negative regulation of RNA catabolic process (GO:1902369)	53	9	0.38	+	23.82	5.16e-10	9.58e-08
viral transcription (GO:0019083)	114	18	0.81	+	22.15	2.42e-18	2.22e-15
viral gene expression (GO:0019080)	128	20	0.91	+	21.92	3.43e-20	5.35e-17
protein localization to endoplasmic reticulum (GO:0070972)	129	20	0.92	+	21.75	3.94e-20	5.12e-17
nuclear-transcribed mRNA catabolic process, nonsense-mediated decay (GO:0000184)	119	18	0.85	+	21.22	4.8e-18	3.94e-15
regulation of necroptotic process (GO:0060544)	20	3	0.14	+	21.04	0.000555	0.0323
negative regulation of mRNA catabolic process (GO:1902373)	47	7	0.34	+	20.89	1.04e-07	1.55e-05
nucleotide transport (GO:0006862)	21	3	0.15	+	20.04	0.000631	0.0364
cytoplasmic translation (GO:0002181)	72	10	0.51	+	19.48	3.23e-10	6.29e-08
regulation of interferon-alpha production (GO:0032647)	29	4	0.21	+	19.35	8.41e-05	0.00619
protein targeting to membrane (GO:0006612)	153	20	1.09	+	18.34	8.22e-19	8.55e-16
RNA secondary structure unwinding (GO:0010501)	46	6	0.33	+	18.3	1.77e-06	0.000202
translational initiation (GO:0006413)	146	19	1.04	+	18.26	6.91e-18	5.39e-15
ribosomal large subunit assembly (GO:0000027)	31	4	0.22	+	18.1	0.000106	0.00762
hippo signaling (GO:0035329)	31	4	0.22	+	18.1	0.000106	0.00758
cristae formation (GO:0042407)	31	4	0.22	+	18.1	0.000106	0.00755
positive regulation of viral genome replication (GO:0045070)	35	4	0.25	+	16.03	0.000164	0.011
nuclear-transcribed mRNA catabolic process (GO:0000956)	199	22	1.42	+	15.51	3.57e-19	3.98e-16
ribosome assembly (GO:0042255)	65	7	0.46	+	15.11	7.75e-07	9.68e-05
mRNA catabolic process (GO:0006402)	215	23	1.53	+	15.01	1.03e-19	1.24e-16
RNA catabolic process (GO:0006401)	245	25	1.75	+	14.31	6.62e-21	1.72e-17
negative regulation of mRNA metabolic process (GO:1903312)	79	8	0.56	+	14.21	1.9e-07	2.75e-05
inner mitochondrial membrane organization (GO:0007007)	41	4	0.29	+	13.69	0.000287	0.0183
homotypic cell-cell adhesion (GO:0034109)	55	5	0.39	+	12.75	6.63e-05	0.00497
establishment of protein localization to membrane (GO:0090150)	238	21	1.7	+	12.38	1.65e-16	1.08e-13
regulation of mRNA splicing, via spliceosome (GO:0048024)	82	7	0.58	+	11.98	3.28e-06	0.000337
regulation of alternative mRNA splicing, via spliceosome (GO:0000381)	47	4	0.34	+	11.94	0.000465	0.0279
regulation of RNA stability (GO:0043487)	171	14	1.22	+	11.48	5.79e-11	1.24e-08
ribosomal large subunit biogenesis (GO:0042273)	74	6	0.53	+	11.37	2.22e-05	0.00185
regulation of mRNA stability (GO:0043488)	163	13	1.16	+	11.19	3.9e-10	7.52e-08
regulation of viral genome replication (GO:0045069)	88	7	0.63	+	11.16	5.08e-06	0.000492
regulation of mRNA catabolic process (GO:0061013)	184	14	1.31	+	10.67	1.43e-10	2.94e-08
regulation of mRNA processing (GO:0050684)	121	9	0.86	+	10.43	3.73e-07	5.1e-05
'de novo' protein folding (GO:0006458)	54	4	0.38	+	10.39	0.00076	0.043
positive regulation of blood vessel endothelial cell migration (GO:0043536)	54	4	0.38	+	10.39	0.00076	0.0428
protein targeting (GO:0006605)	349	25	2.49	+	10.05	1.74e-17	1.29e-14
rRNA processing (GO:0006364)	268	19	1.91	+	9.95	1.98e-13	6.71e-11
interaction with symbiont (GO:0051702)	71	5	0.51	+	9.88	0.000205	0.0136
regulation of mRNA metabolic process (GO:1903311)	295	20	2.1	+	9.51	9.65e-14	3.67e-11
positive regulation of type I interferon production (GO:0032481)	75	5	0.53	+	9.35	0.000261	0.0169
mRNA splicing, via spliceosome (GO:0000398)	289	19	2.06	+	9.22	6.97e-13	2.05e-10
RNA splicing, via transesterification reactions with bulged adenosine as nucleophile (GO:0000377)	289	19	2.06	+	9.22	6.97e-13	2.01e-10
actin filament-based movement (GO:0030048)	107	7	0.76	+	9.18	1.69e-05	0.00144
RNA splicing, via transesterification reactions (GO:0000375)	292	19	2.08	+	9.13	8.28e-13	2.35e-10
rRNA metabolic process (GO:0016072)	293	19	2.09	+	9.1	8.77e-13	2.44e-10
regulation of type I interferon production (GO:0032479)	125	8	0.89	+	8.98	4.85e-06	0.000476
nucleobase-containing compound catabolic process (GO:0034655)	408	26	2.91	+	8.94	5.4e-17	3.83e-14
mRNA metabolic process (GO:0016071)	682	43	4.86	+	8.84	6.8e-28	1.06e-23
mitochondrial membrane organization (GO:0007006)	128	8	0.91	+	8.77	5.72e-06	0.000551
ribosome biogenesis (GO:0042254)	342	21	2.44	+	8.61	1.37e-13	4.98e-11
establishment of protein localization to organelle (GO:0072594)	413	25	2.94	+	8.49	7.04e-16	3.66e-13
regulation of viral life cycle (GO:1903900)	137	8	0.98	+	8.19	9.18e-06	0.000837
modification of morphology or physiology of other organism involved in symbiotic interaction (GO:0051817)	104	6	0.74	+	8.09	0.000133	0.00926
regulation of blood vessel endothelial cell migration (GO:0043535)	87	5	0.62	+	8.06	0.000498	0.0296
osteoblast differentiation (GO:0001649)	122	7	0.87	+	8.05	3.76e-05	0.00296
RNA splicing (GO:0008380)	401	23	2.86	+	8.05	3.33e-14	1.33e-11
heterocycle catabolic process (GO:0046700)	456	26	3.25	+	8	6.77e-16	3.64e-13
regulation of RNA splicing (GO:0043484)	123	7	0.88	+	7.98	3.95e-05	0.0031
cellular nitrogen compound catabolic process (GO:0044270)	458	26	3.26	+	7.96	7.48e-16	3.76e-13
protein localization to membrane (GO:0072657)	431	24	3.07	+	7.81	1.62e-14	6.83e-12
aromatic compound catabolic process (GO:0019439)	473	26	3.37	+	7.71	1.55e-15	7.32e-13
nucleobase-containing compound transport (GO:0015931)	239	13	1.7	+	7.63	3.01e-08	4.75e-06
cellular response to leukemia inhibitory factor (GO:1990830)	93	5	0.66	+	7.54	0.000665	0.0383
response to leukemia inhibitory factor (GO:1990823)	93	5	0.66	+	7.54	0.000665	0.0381
negative regulation of translation (GO:0017148)	149	8	1.06	+	7.53	1.64e-05	0.00141
viral process (GO:0016032)	662	35	4.72	+	7.42	2.91e-20	5.05e-17
regulation of symbiosis, encompassing mutualism through parasitism (GO:0043903)	227	12	1.62	+	7.42	1.41e-07	2.09e-05
translation (GO:0006412)	400	21	2.85	+	7.36	2.38e-12	6.18e-10
mRNA transport (GO:0051028)	154	8	1.1	+	7.29	2.06e-05	0.00173
symbiont process (GO:0044403)	737	38	5.25	+	7.23	1.19e-21	4.62e-18
organic cyclic compound catabolic process (GO:1901361)	505	26	3.6	+	7.22	6.75e-15	3.01e-12
RNA processing (GO:0006396)	925	47	6.59	+	7.13	1.02e-26	7.96e-23
RNA transport (GO:0050658)	198	10	1.41	+	7.08	2.37e-06	0.000255
nucleic acid transport (GO:0050657)	198	10	1.41	+	7.08	2.37e-06	0.000253
interspecies interaction between organisms (GO:0044419)	780	39	5.56	+	7.01	8.86e-22	4.6e-18
establishment of RNA localization (GO:0051236)	200	10	1.43	+	7.01	2.58e-06	0.000272
RNA localization (GO:0006403)	222	11	1.58	+	6.95	8.73e-07	0.000106
ribonucleoprotein complex biogenesis (GO:0022613)	485	24	3.46	+	6.94	1.87e-13	6.47e-11
peptide biosynthetic process (GO:0043043)	426	21	3.04	+	6.92	7.4e-12	1.83e-09
protein localization to organelle (GO:0033365)	678	33	4.83	+	6.83	4.4e-18	3.82e-15
negative regulation of cellular amide metabolic process (GO:0034249)	165	8	1.18	+	6.8	3.3e-05	0.00269
negative regulation of catabolic process (GO:0009895)	275	13	1.96	+	6.63	1.43e-07	2.11e-05
modification of morphology or physiology of other organism (GO:0035821)	149	7	1.06	+	6.59	0.000125	0.00874
ncRNA processing (GO:0034470)	430	20	3.07	+	6.52	6.55e-11	1.38e-08
ribonucleoprotein complex assembly (GO:0022618)	216	10	1.54	+	6.49	4.96e-06	0.000484
regulation of viral process (GO:0050792)	198	9	1.41	+	6.38	1.72e-05	0.00146
mRNA processing (GO:0006397)	467	21	3.33	+	6.31	3.82e-11	8.51e-09
positive regulation of multi-organism process (GO:0043902)	178	8	1.27	+	6.3	5.51e-05	0.00422
regulation of intrinsic apoptotic signaling pathway (GO:2001242)	159	7	1.13	+	6.18	0.000184	0.0122
amide biosynthetic process (GO:0043604)	500	22	3.56	+	6.17	1.87e-11	4.36e-09
ribonucleoprotein complex subunit organization (GO:0071826)	229	10	1.63	+	6.13	8.12e-06	0.000754
negative regulation of cellular catabolic process (GO:0031330)	234	10	1.67	+	5.99	9.73e-06	0.000878
protein stabilization (GO:0050821)	166	7	1.18	+	5.92	0.000236	0.0154
posttranscriptional regulation of gene expression (GO:0010608)	551	23	3.93	+	5.86	1.72e-11	4.08e-09
peptide metabolic process (GO:0006518)	563	22	4.01	+	5.48	1.66e-10	3.33e-08
ATP metabolic process (GO:0046034)	207	8	1.48	+	5.42	0.000151	0.0103
regulation of translation (GO:0006417)	416	16	2.97	+	5.4	7.62e-08	1.18e-05
ossification (GO:0001503)	249	9	1.78	+	5.07	9.54e-05	0.00692
purine ribonucleoside monophosphate metabolic process (GO:0009167)	251	9	1.79	+	5.03	0.000101	0.0073
purine nucleoside monophosphate metabolic process (GO:0009126)	252	9	1.8	+	5.01	0.000104	0.00749
mitochondrion organization (GO:0007005)	454	16	3.24	+	4.94	2.39e-07	3.36e-05
regulation of cellular amide metabolic process (GO:0034248)	460	16	3.28	+	4.88	2.83e-07	3.91e-05
cell junction organization (GO:0034330)	203	7	1.45	+	4.84	0.000756	0.0429
ribonucleoside monophosphate metabolic process (GO:0009161)	263	9	1.87	+	4.8	0.000142	0.00977
regulation of epithelial cell migration (GO:0010632)	205	7	1.46	+	4.79	0.000799	0.0447
intracellular protein transport (GO:0006886)	910	31	6.49	+	4.78	5.74e-13	1.76e-10
ncRNA metabolic process (GO:0034660)	590	20	4.21	+	4.76	1.24e-08	2.04e-06
mitochondrial transport (GO:0006839)	238	8	1.7	+	4.72	0.000376	0.0233
purine ribonucleoside triphosphate metabolic process (GO:0009205)	238	8	1.7	+	4.72	0.000376	0.0232
neutrophil degranulation (GO:0043312)	483	16	3.44	+	4.65	5.31e-07	7.14e-05
actin filament-based process (GO:0030029)	544	18	3.88	+	4.64	1e-07	1.52e-05
neutrophil activation involved in immune response (GO:0002283)	487	16	3.47	+	4.61	5.9e-07	7.8e-05
ribonucleoside triphosphate metabolic process (GO:0009199)	244	8	1.74	+	4.6	0.000441	0.0266
cellular macromolecule catabolic process (GO:0044265)	887	29	6.32	+	4.59	9.54e-12	2.32e-09
purine nucleoside triphosphate metabolic process (GO:0009144)	245	8	1.75	+	4.58	0.000452	0.0273
regulation of multi-organism process (GO:0043900)	399	13	2.84	+	4.57	7.74e-06	0.000723
neutrophil activation (GO:0042119)	495	16	3.53	+	4.53	7.27e-07	9.37e-05
neutrophil mediated immunity (GO:0002446)	496	16	3.54	+	4.53	7.46e-07	9.53e-05
nucleoside monophosphate metabolic process (GO:0009123)	279	9	1.99	+	4.53	0.000218	0.0144
granulocyte activation (GO:0036230)	499	16	3.56	+	4.5	8.05e-07	9.97e-05
regulation of protein stability (GO:0031647)	252	8	1.8	+	4.45	0.000542	0.0316
leukocyte degranulation (GO:0043299)	505	16	3.6	+	4.44	9.37e-07	0.000113
cellular amide metabolic process (GO:0043603)	727	23	5.18	+	4.44	3.19e-09	5.66e-07
myeloid cell activation involved in immune response (GO:0002275)	515	16	3.67	+	4.36	1.2e-06	0.000143
myeloid leukocyte mediated immunity (GO:0002444)	517	16	3.69	+	4.34	1.26e-06	0.000149
macromolecule catabolic process (GO:0009057)	1029	31	7.34	+	4.23	1.24e-11	2.98e-09
nucleoside triphosphate metabolic process (GO:0009141)	266	8	1.9	+	4.22	0.000763	0.0428
cellular protein localization (GO:0034613)	1468	44	10.46	+	4.2	2.14e-16	1.33e-13
negative regulation of gene expression (GO:0010629)	1669	50	11.9	+	4.2	9.36e-19	9.13e-16
cellular macromolecule localization (GO:0070727)	1478	44	10.54	+	4.18	2.72e-16	1.63e-13
response to virus (GO:0009615)	273	8	1.95	+	4.11	0.000898	0.0497
myeloid leukocyte activation (GO:0002274)	566	16	4.03	+	3.97	3.91e-06	0.000393
leukocyte activation involved in immune response (GO:0002366)	607	17	4.33	+	3.93	2.16e-06	0.000239
cell activation involved in immune response (GO:0002263)	611	17	4.36	+	3.9	2.35e-06	0.000255
actin cytoskeleton organization (GO:0030036)	471	13	3.36	+	3.87	4.18e-05	0.00325
intracellular transport (GO:0046907)	1529	40	10.9	+	3.67	5.35e-13	1.67e-10
regulation of catabolic process (GO:0009894)	920	23	6.56	+	3.51	2.11e-07	3e-05
cellular response to growth factor stimulus (GO:0071363)	485	12	3.46	+	3.47	0.000224	0.0147
regulation of cellular catabolic process (GO:0031329)	813	20	5.8	+	3.45	1.81e-06	0.000205
regulated exocytosis (GO:0045055)	700	17	4.99	+	3.41	1.35e-05	0.00119
establishment of localization in cell (GO:0051649)	1759	42	12.54	+	3.35	2.27e-12	6e-10
cellular localization (GO:0051641)	2346	55	16.72	+	3.29	4.16e-16	2.32e-13
response to growth factor (GO:0070848)	512	12	3.65	+	3.29	0.000362	0.0226
establishment of protein localization (GO:0045184)	1497	35	10.67	+	3.28	4.28e-10	8.15e-08
protein transport (GO:0015031)	1424	33	10.15	+	3.25	1.88e-09	3.46e-07
protein localization (GO:0008104)	2032	47	14.49	+	3.24	2.15e-13	7.15e-11
immune effector process (GO:0002252)	1038	24	7.4	+	3.24	4.46e-07	6.05e-05
nitrogen compound transport (GO:0071705)	1740	40	12.4	+	3.22	2.79e-11	6.4e-09
leukocyte mediated immunity (GO:0002443)	745	17	5.31	+	3.2	2.92e-05	0.0024
peptide transport (GO:0015833)	1447	33	10.32	+	3.2	2.79e-09	5.05e-07
leukocyte activation (GO:0045321)	882	20	6.29	+	3.18	5.98e-06	0.000569
exocytosis (GO:0006887)	794	18	5.66	+	3.18	1.82e-05	0.00154
amide transport (GO:0042886)	1470	33	10.48	+	3.15	4.09e-09	7e-07
cell activation (GO:0001775)	1029	23	7.34	+	3.14	1.41e-06	0.000165
negative regulation of macromolecule metabolic process (GO:0010605)	2554	57	18.21	+	3.13	8.15e-16	3.97e-13
cellular protein-containing complex assembly (GO:0034622)	866	19	6.17	+	3.08	1.64e-05	0.00142
negative regulation of metabolic process (GO:0009892)	2792	61	19.9	+	3.06	1.22e-16	8.24e-14
regulation of cytokine production (GO:0001817)	644	14	4.59	+	3.05	0.000249	0.0162
cytoskeleton organization (GO:0007010)	1075	23	7.66	+	3	2.89e-06	0.000303
macromolecule localization (GO:0033036)	2349	50	16.75	+	2.99	6.2e-13	1.86e-10
cellular response to cytokine stimulus (GO:0071345)	987	21	7.04	+	2.98	8.9e-06	0.000817
multi-organism process (GO:0051704)	2402	51	17.12	+	2.98	3.61e-13	1.15e-10
cellular catabolic process (GO:0044248)	1789	37	12.75	+	2.9	3.32e-09	5.82e-07
response to cytokine (GO:0034097)	1069	22	7.62	+	2.89	8.9e-06	0.000821
organic substance catabolic process (GO:1901575)	1721	35	12.27	+	2.85	1.5e-08	2.42e-06
microtubule-based process (GO:0007017)	689	14	4.91	+	2.85	0.000482	0.0288
negative regulation of RNA metabolic process (GO:0051253)	1294	26	9.22	+	2.82	1.87e-06	0.00021
regulation of protein transport (GO:0051223)	649	13	4.63	+	2.81	0.000875	0.0486
negative regulation of cellular macromolecule biosynthetic process (GO:2000113)	1365	27	9.73	+	2.77	1.54e-06	0.000179
innate immune response (GO:0045087)	765	15	5.45	+	2.75	0.000436	0.0265
organic substance transport (GO:0071702)	2095	40	14.93	+	2.68	6.08e-09	1.02e-06
positive regulation of gene expression (GO:0010628)	1858	35	13.24	+	2.64	9.77e-08	1.49e-05
organonitrogen compound biosynthetic process (GO:1901566)	1488	28	10.61	+	2.64	2.47e-06	0.000263
negative regulation of macromolecule biosynthetic process (GO:0010558)	1436	27	10.24	+	2.64	3.92e-06	0.000392
negative regulation of nucleobase-containing compound metabolic process (GO:0045934)	1441	27	10.27	+	2.63	4.18e-06	0.000415
catabolic process (GO:0009056)	2036	38	14.51	+	2.62	2.98e-08	4.74e-06
RNA metabolic process (GO:0016070)	3514	65	25.05	+	2.59	2.35e-14	9.65e-12
negative regulation of cellular biosynthetic process (GO:0031327)	1518	28	10.82	+	2.59	3.61e-06	0.000368
regulation of protein localization (GO:0032880)	929	17	6.62	+	2.57	0.000393	0.0241
programmed cell death (GO:0012501)	1040	19	7.41	+	2.56	0.000179	0.012
membrane organization (GO:0061024)	878	16	6.26	+	2.56	0.000612	0.0355
negative regulation of biosynthetic process (GO:0009890)	1540	28	10.98	+	2.55	4.72e-06	0.000466
secretion by cell (GO:0032940)	997	18	7.11	+	2.53	0.000308	0.0195
cell death (GO:0008219)	1075	19	7.66	+	2.48	0.00027	0.0173
positive regulation of RNA metabolic process (GO:0051254)	1540	27	10.98	+	2.46	1.37e-05	0.00121
nucleic acid metabolic process (GO:0090304)	4034	70	28.76	+	2.43	3.74e-14	1.46e-11
cellular component biogenesis (GO:0044085)	2731	47	19.47	+	2.41	5.53e-09	9.38e-07
gene expression (GO:0010467)	3841	64	27.38	+	2.34	6.85e-12	1.72e-09
nucleobase-containing compound metabolic process (GO:0006139)	4600	76	32.79	+	2.32	1.47e-14	6.38e-12
regulation of gene expression (GO:0010468)	4746	78	33.83	+	2.31	5.9e-15	2.71e-12
organelle organization (GO:0006996)	3409	56	24.3	+	2.3	4.91e-10	9.24e-08
positive regulation of macromolecule biosynthetic process (GO:0010557)	1711	28	12.2	+	2.3	3.44e-05	0.00278
negative regulation of transcription, DNA-templated (GO:0045892)	1162	19	8.28	+	2.29	0.00087	0.0484
negative regulation of biological process (GO:0048519)	5079	83	36.21	+	2.29	4.03e-16	2.33e-13
immune response (GO:0006955)	1803	29	12.85	+	2.26	4.94e-05	0.0038
transport (GO:0006810)	4446	71	31.69	+	2.24	1.29e-12	3.54e-10
positive regulation of nucleobase-containing compound metabolic process (GO:0045935)	1754	28	12.5	+	2.24	7.6e-05	0.00568
negative regulation of cellular metabolic process (GO:0031324)	2510	40	17.89	+	2.24	8.52e-07	0.000105
heterocycle metabolic process (GO:0046483)	4780	76	34.07	+	2.23	1.12e-13	4.17e-11
negative regulation of nitrogen compound metabolic process (GO:0051172)	2345	37	16.72	+	2.21	3.18e-06	0.000328
cellular aromatic compound metabolic process (GO:0006725)	4818	76	34.35	+	2.21	2.67e-13	8.67e-11
positive regulation of nucleic acid-templated transcription (GO:1903508)	1466	23	10.45	+	2.2	0.000539	0.0319
positive regulation of transcription, DNA-templated (GO:0045893)	1466	23	10.45	+	2.2	0.000539	0.0317
positive regulation of RNA biosynthetic process (GO:1902680)	1467	23	10.46	+	2.2	0.000541	0.0317
cellular response to organic substance (GO:0071310)	2310	36	16.47	+	2.19	5.77e-06	0.000552
establishment of localization (GO:0051234)	4559	71	32.5	+	2.18	4.85e-12	1.24e-09
organic cyclic compound metabolic process (GO:1901360)	5038	78	35.91	+	2.17	1.68e-13	5.96e-11
positive regulation of cellular biosynthetic process (GO:0031328)	1823	28	13	+	2.15	0.000112	0.00787
cellular nitrogen compound biosynthetic process (GO:0044271)	3599	55	25.66	+	2.14	1.17e-08	1.94e-06
positive regulation of biosynthetic process (GO:0009891)	1851	28	13.2	+	2.12	0.000136	0.00946
response to organic substance (GO:0010033)	2915	44	20.78	+	2.12	1.17e-06	0.000141
cellular nitrogen compound metabolic process (GO:0034641)	5248	78	37.41	+	2.08	1.76e-12	4.73e-10
regulation of cellular component organization (GO:0051128)	2383	34	16.99	+	2	8.04e-05	0.00597
cellular macromolecule biosynthetic process (GO:0034645)	3718	53	26.5	+	2	2.59e-07	3.61e-05
immune system process (GO:0002376)	2670	38	19.03	+	2	3.51e-05	0.00282
macromolecule biosynthetic process (GO:0009059)	3776	53	26.92	+	1.97	5.35e-07	7.13e-05
positive regulation of macromolecule metabolic process (GO:0010604)	3085	43	21.99	+	1.96	1.28e-05	0.00114
localization (GO:0051179)	5600	78	39.92	+	1.95	5.29e-11	1.15e-08
regulation of RNA metabolic process (GO:0051252)	4024	56	28.69	+	1.95	2.06e-07	2.94e-05
cellular component assembly (GO:0022607)	2461	34	17.54	+	1.94	0.000172	0.0115
cellular component organization or biogenesis (GO:0071840)	5795	80	41.31	+	1.94	4.11e-11	9.04e-09
regulation of multicellular organismal process (GO:0051239)	2860	39	20.39	+	1.91	6.12e-05	0.00466
cellular response to chemical stimulus (GO:0070887)	2799	38	19.95	+	1.9	8.82e-05	0.00646
regulation of biological quality (GO:0065008)	3779	51	26.94	+	1.89	3.03e-06	0.000315
regulation of macromolecule metabolic process (GO:0060255)	6316	84	45.02	+	1.87	7.23e-11	1.5e-08
positive regulation of metabolic process (GO:0009893)	3309	43	23.59	+	1.82	6.61e-05	0.00498
regulation of nucleobase-containing compound metabolic process (GO:0019219)	4353	56	31.03	+	1.8	3.8e-06	0.000385
positive regulation of nitrogen compound metabolic process (GO:0051173)	2976	38	21.21	+	1.79	0.000356	0.0223
regulation of metabolic process (GO:0019222)	6818	87	48.6	+	1.79	1.94e-10	3.82e-08
regulation of cellular macromolecule biosynthetic process (GO:2000112)	4219	53	30.08	+	1.76	1.38e-05	0.00121
negative regulation of cellular process (GO:0048523)	4576	57	32.62	+	1.75	6.35e-06	0.000601
response to chemical (GO:0042221)	4345	54	30.97	+	1.74	1.67e-05	0.00143
positive regulation of cellular metabolic process (GO:0031325)	3083	38	21.98	+	1.73	0.000685	0.0392
regulation of macromolecule biosynthetic process (GO:0010556)	4313	53	30.75	+	1.72	2.64e-05	0.00218
cellular biosynthetic process (GO:0044249)	4799	58	34.21	+	1.7	1.41e-05	0.00123
cellular component organization (GO:0016043)	5565	67	39.67	+	1.69	1.68e-06	0.000193
regulation of transcription, DNA-templated (GO:0006355)	3780	45	26.95	+	1.67	0.000377	0.0232
organic substance biosynthetic process (GO:1901576)	4885	58	34.82	+	1.67	2.51e-05	0.00209
regulation of nucleic acid-templated transcription (GO:1903506)	3802	45	27.1	+	1.66	0.000395	0.0242
regulation of RNA biosynthetic process (GO:2001141)	3810	45	27.16	+	1.66	0.000404	0.0246
regulation of cellular biosynthetic process (GO:0031326)	4488	53	31.99	+	1.66	8.39e-05	0.0062
biosynthetic process (GO:0009058)	4944	58	35.24	+	1.65	4.1e-05	0.0032
regulation of biosynthetic process (GO:0009889)	4559	53	32.5	+	1.63	0.000138	0.00951
positive regulation of biological process (GO:0048518)	5736	64	40.89	+	1.57	6.51e-05	0.00493
macromolecule metabolic process (GO:0043170)	7831	86	55.82	+	1.54	6.81e-07	8.85e-05
positive regulation of cellular process (GO:0048522)	5091	55	36.29	+	1.52	0.00075	0.0427
cellular macromolecule metabolic process (GO:0044260)	6701	72	47.77	+	1.51	4.54e-05	0.00351
regulation of primary metabolic process (GO:0080090)	6283	67	44.79	+	1.5	0.000152	0.0103
nitrogen compound metabolic process (GO:0006807)	8739	93	62.3	+	1.49	6.71e-07	8.8e-05
response to stimulus (GO:0050896)	8370	89	59.67	+	1.49	2.09e-06	0.000233
regulation of nitrogen compound metabolic process (GO:0051171)	6116	65	43.6	+	1.49	0.000277	0.0177
regulation of cellular metabolic process (GO:0031323)	6337	66	45.17	+	1.46	0.000338	0.0212
regulation of biological process (GO:0050789)	11674	121	83.22	+	1.45	1.47e-10	2.97e-08
biological regulation (GO:0065007)	12292	126	87.62	+	1.44	2.88e-11	6.52e-09
primary metabolic process (GO:0044238)	9266	94	66.05	+	1.42	6.68e-06	0.000628
cellular metabolic process (GO:0044237)	9186	93	65.48	+	1.42	9.73e-06	0.000882
organic substance metabolic process (GO:0071704)	9581	94	68.3	+	1.38	3.35e-05	0.00272
metabolic process (GO:0008152)	10054	97	71.67	+	1.35	3.69e-05	0.00295
regulation of cellular process (GO:0050794)	11035	102	78.66	+	1.3	0.000145	0.00991
cellular process (GO:0009987)	15437	138	110.04	+	1.25	1.35e-08	2.2e-06
biological_process (GO:0008150)	17748	145	126.52	+	1.15	2.33e-06	0.000254
Unclassified (UNCLASSIFIED)	3294	5	23.48	-	0.21	2.33e-06	0.000256

## Sheet: MDA-MB-231 All Proteins
Analysis Type:	PANTHER Overrepresentation Test (Released 20171205)
Annotation Version and Release Date:	GO Ontology database Released 2018-04-04
Analyzed List:	upload_1 (Homo sapiens)
Reference List:	Homo sapiens (all genes in database)
Test Type:	FISHER
GO biological process complete	Homo sapiens - REFLIST (21042)	upload_1 (163)	upload_1 (expected)	upload_1 (over/under)	upload_1 (fold Enrichment)	upload_1 (raw P-value)	upload_1 (FDR)
CRD-mediated mRNA stabilization (GO:0070934)	5	4	0.04	+	> 100	4.11e-07	4.31e-05
protein localization to cytoplasmic stress granule (GO:1903608)	7	5	0.05	+	92.21	1.91e-08	2.64e-06
positive regulation of interferon-alpha secretion (GO:1902741)	8	3	0.06	+	48.41	7.03e-05	0.00475
regulation of interferon-alpha secretion (GO:1902739)	8	3	0.06	+	48.41	7.03e-05	0.00473
alternative mRNA splicing, via spliceosome (GO:0000380)	16	5	0.12	+	40.34	4.65e-07	4.8e-05
IRES-dependent viral translational initiation (GO:0075522)	10	3	0.08	+	38.73	0.000121	0.00761
negative regulation of mRNA splicing, via spliceosome (GO:0048025)	21	5	0.16	+	30.74	1.46e-06	0.000135
viral translation (GO:0019081)	13	3	0.1	+	29.79	0.000232	0.0137
RNA secondary structure unwinding (GO:0010501)	46	10	0.36	+	28.06	1.43e-11	3.6e-09
stress granule assembly (GO:0034063)	14	3	0.11	+	27.66	0.00028	0.0163
tRNA splicing, via endonucleolytic cleavage and ligation (GO:0006388)	15	3	0.12	+	25.82	0.000334	0.0192
positive regulation of viral genome replication (GO:0045070)	35	7	0.27	+	25.82	3e-08	4e-06
negative regulation of mRNA processing (GO:0050686)	31	6	0.24	+	24.99	3.59e-07	3.81e-05
negative regulation of RNA splicing (GO:0033119)	26	5	0.2	+	24.83	3.65e-06	0.000316
cellular response to exogenous dsRNA (GO:0071360)	16	3	0.12	+	24.2	0.000395	0.0223
RNA splicing, via endonucleolytic cleavage and ligation (GO:0000394)	16	3	0.12	+	24.2	0.000395	0.0222
RNA stabilization (GO:0043489)	44	8	0.34	+	23.47	5.79e-09	8.77e-07
mRNA stabilization (GO:0048255)	40	7	0.31	+	22.59	6.77e-08	8.38e-06
positive regulation of interferon-alpha production (GO:0032727)	23	4	0.18	+	22.45	5.14e-05	0.00372
response to interferon-alpha (GO:0035455)	23	4	0.18	+	22.45	5.14e-05	0.0037
negative regulation of RNA catabolic process (GO:1902369)	53	9	0.41	+	21.92	1.07e-09	1.88e-07
negative regulation of mRNA metabolic process (GO:1903312)	79	13	0.61	+	21.24	2.66e-13	8.84e-11
SRP-dependent cotranslational protein targeting to membrane (GO:0006614)	93	15	0.72	+	20.82	4.75e-15	2.65e-12
regulation of mRNA splicing, via spliceosome (GO:0048024)	82	13	0.64	+	20.47	4.08e-13	1.27e-10
cotranslational protein targeting to membrane (GO:0006613)	99	15	0.77	+	19.56	1.09e-14	5.14e-12
negative regulation of mRNA catabolic process (GO:1902373)	47	7	0.36	+	19.23	1.82e-07	2.06e-05
protein targeting to ER (GO:0045047)	103	15	0.8	+	18.8	1.84e-14	8.19e-12
establishment of protein localization to endoplasmic reticulum (GO:0072599)	107	15	0.83	+	18.1	3.05e-14	1.28e-11
regulation of RNA splicing (GO:0043484)	123	17	0.95	+	17.84	6.75e-16	4.58e-13
regulation of interferon-alpha production (GO:0032647)	29	4	0.22	+	17.81	0.000116	0.00734
viral gene expression (GO:0019080)	128	17	0.99	+	17.15	1.23e-15	7.68e-13
regulation of mRNA processing (GO:0050684)	121	16	0.94	+	17.07	9.35e-15	4.56e-12
response to exogenous dsRNA (GO:0043330)	46	6	0.36	+	16.84	2.86e-06	0.000252
regulation of alternative mRNA splicing, via spliceosome (GO:0000381)	47	6	0.36	+	16.48	3.2e-06	0.000281
positive regulation of interferon-beta production (GO:0032728)	32	4	0.25	+	16.14	0.000164	0.01
regulation of viral genome replication (GO:0045069)	88	11	0.68	+	16.14	2.77e-10	5.62e-08
protein localization to endoplasmic reticulum (GO:0070972)	129	16	1	+	16.01	2.32e-14	1e-11
viral transcription (GO:0019083)	114	14	0.88	+	15.85	1.17e-12	3.31e-10
positive regulation of viral life cycle (GO:1903902)	58	7	0.45	+	15.58	6.67e-07	6.55e-05
nuclear-transcribed mRNA catabolic process, nonsense-mediated decay (GO:0000184)	119	14	0.92	+	15.19	1.99e-12	5.44e-10
negative regulation of actin filament depolymerization (GO:0030835)	35	4	0.27	+	14.75	0.000224	0.0133
negative regulation of translation (GO:0017148)	149	16	1.15	+	13.86	1.79e-13	6.8e-11
protein targeting to membrane (GO:0006612)	153	16	1.19	+	13.5	2.6e-13	9.02e-11
mRNA splicing, via spliceosome (GO:0000398)	289	30	2.24	+	13.4	4.51e-24	1.41e-20
RNA splicing, via transesterification reactions with bulged adenosine as nucleophile (GO:0000377)	289	30	2.24	+	13.4	4.51e-24	1.17e-20
translational initiation (GO:0006413)	146	15	1.13	+	13.26	1.89e-12	5.27e-10
RNA splicing, via transesterification reactions (GO:0000375)	292	30	2.26	+	13.26	5.95e-24	1.33e-20
positive regulation of mRNA catabolic process (GO:0061014)	40	4	0.31	+	12.91	0.000359	0.0205
regulation of RNA stability (GO:0043487)	171	17	1.32	+	12.83	9.67e-14	3.77e-11
regulation of mRNA metabolic process (GO:1903311)	295	29	2.29	+	12.69	1.13e-22	2.2e-19
regulation of mRNA stability (GO:0043488)	163	16	1.26	+	12.67	6.38e-13	1.95e-10
cytoplasmic translation (GO:0002181)	72	7	0.56	+	12.55	2.54e-06	0.000225
negative regulation of cellular amide metabolic process (GO:0034249)	165	16	1.28	+	12.52	7.58e-13	2.27e-10
response to dsRNA (GO:0043331)	84	8	0.65	+	12.29	5.52e-07	5.59e-05
cellular response to dsRNA (GO:0071359)	53	5	0.41	+	12.18	8.32e-05	0.0055
regulation of mRNA catabolic process (GO:0061013)	184	17	1.43	+	11.93	2.91e-13	9.25e-11
homotypic cell-cell adhesion (GO:0034109)	55	5	0.43	+	11.74	9.8e-05	0.00639
negative regulation of viral genome replication (GO:0045071)	55	5	0.43	+	11.74	9.8e-05	0.00637
positive regulation of mRNA metabolic process (GO:1903313)	66	6	0.51	+	11.74	1.93e-05	0.00147
nuclear-transcribed mRNA catabolic process (GO:0000956)	199	18	1.54	+	11.68	7.85e-14	3.14e-11
RNA splicing (GO:0008380)	401	36	3.11	+	11.59	7.93e-27	4.12e-23
regulation of viral life cycle (GO:1903900)	137	12	1.06	+	11.31	1.81e-09	3.1e-07
gene silencing by RNA (GO:0031047)	80	7	0.62	+	11.3	4.86e-06	0.000412
cellular response to interleukin-12 (GO:0071349)	46	4	0.36	+	11.23	0.000588	0.0327
interleukin-12-mediated signaling pathway (GO:0035722)	46	4	0.36	+	11.23	0.000588	0.0325
RNA catabolic process (GO:0006401)	245	21	1.9	+	11.07	1.57e-15	9.44e-13
mRNA catabolic process (GO:0006402)	215	18	1.67	+	10.81	2.68e-13	8.71e-11
negative regulation of type I interferon production (GO:0032480)	48	4	0.37	+	10.76	0.000684	0.0373
response to interleukin-12 (GO:0070671)	48	4	0.37	+	10.76	0.000684	0.0371
fibroblast growth factor receptor signaling pathway (GO:0008543)	84	7	0.65	+	10.76	6.56e-06	0.000547
regulation of interferon-beta production (GO:0032648)	49	4	0.38	+	10.54	0.000735	0.0397
regulation of actin filament depolymerization (GO:0030834)	49	4	0.38	+	10.54	0.000735	0.0395
positive regulation of type I interferon production (GO:0032481)	75	6	0.58	+	10.33	3.79e-05	0.00282
mRNA processing (GO:0006397)	467	37	3.62	+	10.23	8.6e-26	3.36e-22
mRNA metabolic process (GO:0016071)	682	54	5.28	+	10.22	3.99e-38	3.11e-34
positive regulation of viral process (GO:0048524)	104	8	0.81	+	9.93	2.48e-06	0.000222
posttranscriptional gene silencing by RNA (GO:0035194)	52	4	0.4	+	9.93	0.000905	0.0471
negative regulation of viral life cycle (GO:1903901)	79	6	0.61	+	9.8	4.98e-05	0.00362
posttranscriptional gene silencing (GO:0016441)	53	4	0.41	+	9.74	0.000968	0.0498
regulation of telomere maintenance (GO:0032204)	80	6	0.62	+	9.68	5.32e-05	0.00381
DNA geometric change (GO:0032392)	83	6	0.64	+	9.33	6.46e-05	0.00448
regulation of type I interferon production (GO:0032479)	125	9	0.97	+	9.29	9.64e-07	9.34e-05
establishment of protein localization to membrane (GO:0090150)	238	17	1.84	+	9.22	1.35e-11	3.46e-09
regulation of symbiosis, encompassing mutualism through parasitism (GO:0043903)	227	16	1.76	+	9.1	6.71e-11	1.52e-08
regulation of defense response to virus (GO:0050688)	72	5	0.56	+	8.96	0.000319	0.0184
DNA duplex unwinding (GO:0032508)	73	5	0.57	+	8.84	0.000339	0.0194
RNA processing (GO:0006396)	925	62	7.17	+	8.65	3.11e-40	4.86e-36
regulation of viral process (GO:0050792)	198	13	1.53	+	8.48	9.84e-09	1.42e-06
defense response to virus (GO:0051607)	184	12	1.43	+	8.42	3.98e-08	5.14e-06
mRNA transport (GO:0051028)	154	10	1.19	+	8.38	5.8e-07	5.8e-05
ribonucleoprotein complex assembly (GO:0022618)	216	14	1.67	+	8.37	3.04e-09	5.05e-07
rRNA processing (GO:0006364)	268	17	2.08	+	8.19	7.82e-11	1.74e-08
regulation of translation (GO:0006417)	416	26	3.22	+	8.07	6.81e-16	4.43e-13
response to virus (GO:0009615)	273	17	2.11	+	8.04	1.03e-10	2.25e-08
cellular response to fibroblast growth factor stimulus (GO:0044344)	113	7	0.88	+	8	4e-05	0.00295
negative regulation of viral process (GO:0048525)	97	6	0.75	+	7.99	0.000145	0.00897
positive regulation of multi-organism process (GO:0043902)	178	11	1.38	+	7.98	2.49e-07	2.73e-05
ribonucleoprotein complex subunit organization (GO:0071826)	229	14	1.77	+	7.89	6.16e-09	9.15e-07
RNA transport (GO:0050658)	198	12	1.53	+	7.82	8.51e-08	1.04e-05
nucleic acid transport (GO:0050657)	198	12	1.53	+	7.82	8.51e-08	1.03e-05
establishment of RNA localization (GO:0051236)	200	12	1.55	+	7.75	9.44e-08	1.12e-05
posttranscriptional regulation of gene expression (GO:0010608)	551	33	4.27	+	7.73	1.72e-19	2.24e-16
ribonucleoprotein complex biogenesis (GO:0022613)	485	29	3.76	+	7.72	3.64e-17	3.34e-14
cytokinesis (GO:0000910)	85	5	0.66	+	7.59	0.000655	0.0359
RNA localization (GO:0006403)	222	13	1.72	+	7.56	3.54e-08	4.69e-06
response to fibroblast growth factor (GO:0071774)	120	7	0.93	+	7.53	5.75e-05	0.00406
rRNA metabolic process (GO:0016072)	293	17	2.27	+	7.49	2.88e-10	5.76e-08
modification of morphology or physiology of other organism involved in symbiotic interaction (GO:0051817)	104	6	0.81	+	7.45	0.000208	0.0125
osteoblast differentiation (GO:0001649)	122	7	0.95	+	7.41	6.35e-05	0.00442
gene silencing (GO:0016458)	158	9	1.22	+	7.35	5.96e-06	0.000502
regulation of cellular amide metabolic process (GO:0034248)	460	26	3.56	+	7.3	6.51e-15	3.39e-12
positive regulation of translation (GO:0045727)	124	7	0.96	+	7.29	7e-05	0.00475
actin filament-based movement (GO:0030048)	107	6	0.83	+	7.24	0.000241	0.0142
ribosome biogenesis (GO:0042254)	342	19	2.65	+	7.17	4.9e-11	1.14e-08
nucleobase-containing compound catabolic process (GO:0034655)	408	22	3.16	+	6.96	2.27e-12	6.1e-10
ncRNA processing (GO:0034470)	430	23	3.33	+	6.9	8.05e-13	2.37e-10
negative regulation of cellular catabolic process (GO:0031330)	234	12	1.81	+	6.62	4.7e-07	4.82e-05
cell junction assembly (GO:0034329)	156	8	1.21	+	6.62	4.06e-05	0.00297
negative regulation of catabolic process (GO:0009895)	275	14	2.13	+	6.57	5.48e-08	6.94e-06
nucleobase-containing compound transport (GO:0015931)	239	12	1.85	+	6.48	5.82e-07	5.78e-05
protein targeting (GO:0006605)	349	17	2.7	+	6.29	3.6e-09	5.73e-07
positive regulation of cellular amide metabolic process (GO:0034250)	144	7	1.12	+	6.28	0.00017	0.0104
viral process (GO:0016032)	662	32	5.13	+	6.24	2.36e-16	1.75e-13
heterocycle catabolic process (GO:0046700)	456	22	3.53	+	6.23	1.8e-11	4.47e-09
cellular nitrogen compound catabolic process (GO:0044270)	458	22	3.55	+	6.2	1.96e-11	4.77e-09
translation (GO:0006412)	400	19	3.1	+	6.13	6.09e-10	1.13e-07
symbiont process (GO:0044403)	737	35	5.71	+	6.13	1.26e-17	1.22e-14
modification of morphology or physiology of other organism (GO:0035821)	149	7	1.15	+	6.06	0.000208	0.0125
aromatic compound catabolic process (GO:0019439)	473	22	3.66	+	6	3.54e-11	8.51e-09
protein localization to membrane (GO:0072657)	431	20	3.34	+	5.99	3.08e-10	6.08e-08
interspecies interaction between organisms (GO:0044419)	780	36	6.04	+	5.96	9.52e-18	9.9e-15
regulation of multi-organism process (GO:0043900)	399	18	3.09	+	5.82	3.85e-09	6.06e-07
negative regulation of multi-organism process (GO:0043901)	178	8	1.38	+	5.8	9.84e-05	0.00637
regulation of response to biotic stimulus (GO:0002831)	134	6	1.04	+	5.78	0.000756	0.0405
peptide biosynthetic process (GO:0043043)	426	19	3.3	+	5.76	1.65e-09	2.86e-07
cellular response to interferon-gamma (GO:0071346)	157	7	1.22	+	5.76	0.000282	0.0164
cell junction organization (GO:0034330)	203	9	1.57	+	5.72	3.99e-05	0.00295
organic cyclic compound catabolic process (GO:1901361)	505	22	3.91	+	5.62	1.18e-10	2.51e-08
establishment of protein localization to organelle (GO:0072594)	413	17	3.2	+	5.31	3.87e-08	5.07e-06
regulation of gene expression, epigenetic (GO:0040029)	223	9	1.73	+	5.21	8e-05	0.00533
amide biosynthetic process (GO:0043604)	500	20	3.87	+	5.16	3.58e-09	5.76e-07
response to interferon-gamma (GO:0034341)	179	7	1.39	+	5.05	0.000602	0.0332
ncRNA metabolic process (GO:0034660)	590	23	4.57	+	5.03	3.5e-10	6.65e-08
regulation of actin polymerization or depolymerization (GO:0008064)	187	7	1.45	+	4.83	0.000772	0.0412
regulation of actin filament length (GO:0030832)	188	7	1.46	+	4.81	0.000795	0.0422
protein localization to organelle (GO:0033365)	678	25	5.25	+	4.76	1.7e-10	3.53e-08
ossification (GO:0001503)	249	9	1.93	+	4.67	0.000179	0.0108
peptide metabolic process (GO:0006518)	563	20	4.36	+	4.59	2.43e-08	3.3e-06
negative regulation of gene expression (GO:0010629)	1669	54	12.93	+	4.18	5.69e-20	8.07e-17
neutrophil degranulation (GO:0043312)	483	15	3.74	+	4.01	7.35e-06	0.000604
neutrophil activation involved in immune response (GO:0002283)	487	15	3.77	+	3.98	8.09e-06	0.000657
neutrophil activation (GO:0042119)	495	15	3.83	+	3.91	9.76e-06	0.000785
neutrophil mediated immunity (GO:0002446)	496	15	3.84	+	3.9	9.99e-06	0.000799
defense response to other organism (GO:0098542)	498	15	3.86	+	3.89	1.05e-05	0.000832
innate immune response (GO:0045087)	765	23	5.93	+	3.88	3.97e-08	5.16e-06
granulocyte activation (GO:0036230)	499	15	3.87	+	3.88	1.07e-05	0.000843
leukocyte degranulation (GO:0043299)	505	15	3.91	+	3.83	1.23e-05	0.000957
actin filament-based process (GO:0030029)	544	16	4.21	+	3.8	7e-06	0.000578
myeloid cell activation involved in immune response (GO:0002275)	515	15	3.99	+	3.76	1.53e-05	0.00118
regulation of actin filament-based process (GO:0032970)	379	11	2.94	+	3.75	0.000224	0.0133
myeloid leukocyte mediated immunity (GO:0002444)	517	15	4	+	3.75	1.6e-05	0.00123
immune effector process (GO:0002252)	1038	30	8.04	+	3.73	6.25e-10	1.15e-07
cellular amide metabolic process (GO:0043603)	727	21	5.63	+	3.73	3.11e-07	3.32e-05
cellular response to growth factor stimulus (GO:0071363)	485	14	3.76	+	3.73	3.28e-05	0.00245
regulation of protein complex assembly (GO:0043254)	453	13	3.51	+	3.7	6.69e-05	0.00456
regulation of cellular catabolic process (GO:0031329)	813	23	6.3	+	3.65	1.15e-07	1.34e-05
cellular response to cytokine stimulus (GO:0071345)	987	27	7.65	+	3.53	1.57e-08	2.22e-06
response to growth factor (GO:0070848)	512	14	3.97	+	3.53	5.79e-05	0.00407
regulation of catabolic process (GO:0009894)	920	25	7.13	+	3.51	6.48e-08	8.09e-06
response to cytokine (GO:0034097)	1069	29	8.28	+	3.5	5.08e-09	7.77e-07
cellular macromolecule catabolic process (GO:0044265)	887	24	6.87	+	3.49	1.32e-07	1.53e-05
myeloid leukocyte activation (GO:0002274)	566	15	4.38	+	3.42	4.42e-05	0.00322
regulation of cytokine production (GO:0001817)	644	17	4.99	+	3.41	1.41e-05	0.00109
intracellular protein transport (GO:0006886)	910	24	7.05	+	3.4	2.09e-07	2.33e-05
response to other organism (GO:0051707)	881	23	6.82	+	3.37	4.58e-07	4.76e-05
response to biotic stimulus (GO:0009607)	921	24	7.13	+	3.36	2.59e-07	2.82e-05
response to external biotic stimulus (GO:0043207)	883	23	6.84	+	3.36	4.76e-07	4.85e-05
cellular protein localization (GO:0034613)	1468	38	11.37	+	3.34	4.74e-11	1.12e-08
cellular macromolecule localization (GO:0070727)	1478	38	11.45	+	3.32	5.75e-11	1.32e-08
positive regulation of gene expression (GO:0010628)	1858	47	14.39	+	3.27	2.61e-13	8.84e-11
macromolecule catabolic process (GO:0009057)	1029	26	7.97	+	3.26	1.38e-07	1.58e-05
cytoskeleton organization (GO:0007010)	1075	27	8.33	+	3.24	8.65e-08	1.04e-05
leukocyte activation involved in immune response (GO:0002366)	607	15	4.7	+	3.19	9.49e-05	0.00622
multi-organism process (GO:0051704)	2402	59	18.61	+	3.17	2.2e-16	1.72e-13
cell-cell adhesion (GO:0098609)	448	11	3.47	+	3.17	0.000872	0.0455
cell activation involved in immune response (GO:0002263)	611	15	4.73	+	3.17	0.000102	0.00657
cellular protein-containing complex assembly (GO:0034622)	866	21	6.71	+	3.13	4.68e-06	0.000399
negative regulation of cellular macromolecule biosynthetic process (GO:2000113)	1365	33	10.57	+	3.12	6.09e-09	9.14e-07
negative regulation of macromolecule metabolic process (GO:0010605)	2554	61	19.78	+	3.08	1.96e-16	1.61e-13
negative regulation of macromolecule biosynthetic process (GO:0010558)	1436	33	11.12	+	2.97	2.03e-08	2.78e-06
negative regulation of metabolic process (GO:0009892)	2792	64	21.63	+	2.96	1.76e-16	1.53e-13
regulated exocytosis (GO:0045055)	700	16	5.42	+	2.95	0.000133	0.0083
positive regulation of transcription by RNA polymerase II (GO:0045944)	1140	26	8.83	+	2.94	9.35e-07	9.12e-05
positive regulation of RNA metabolic process (GO:0051254)	1540	35	11.93	+	2.93	9.06e-09	1.32e-06
RNA metabolic process (GO:0016070)	3514	79	27.22	+	2.9	1.15e-20	1.8e-17
negative regulation of RNA metabolic process (GO:0051253)	1294	29	10.02	+	2.89	2.85e-07	3.07e-05
positive regulation of macromolecule biosynthetic process (GO:0010557)	1711	38	13.25	+	2.87	3.32e-09	5.4e-07
enzyme linked receptor protein signaling pathway (GO:0007167)	729	16	5.65	+	2.83	0.000209	0.0125
negative regulation of cellular protein metabolic process (GO:0032269)	1048	23	8.12	+	2.83	7.92e-06	0.000647
microtubule-based process (GO:0007017)	689	15	5.34	+	2.81	0.000361	0.0205
negative regulation of cellular biosynthetic process (GO:0031327)	1518	33	11.76	+	2.81	7.4e-08	9.09e-06
negative regulation of protein metabolic process (GO:0051248)	1107	24	8.58	+	2.8	6.01e-06	0.000504
positive regulation of nucleobase-containing compound metabolic process (GO:0045935)	1754	38	13.59	+	2.8	6.47e-09	9.52e-07
negative regulation of nucleobase-containing compound metabolic process (GO:0045934)	1441	31	11.16	+	2.78	2.49e-07	2.75e-05
negative regulation of biosynthetic process (GO:0009890)	1540	33	11.93	+	2.77	1.03e-07	1.21e-05
intracellular transport (GO:0046907)	1529	32	11.84	+	2.7	2.81e-07	3.04e-05
positive regulation of cellular biosynthetic process (GO:0031328)	1823	38	14.12	+	2.69	1.8e-08	2.5e-06
protein localization (GO:0008104)	2032	42	15.74	+	2.67	3.24e-09	5.32e-07
gene expression (GO:0010467)	3841	79	29.75	+	2.66	2.57e-18	3.08e-15
positive regulation of biosynthetic process (GO:0009891)	1851	38	14.34	+	2.65	2.68e-08	3.6e-06
positive regulation of nucleic acid-templated transcription (GO:1903508)	1466	30	11.36	+	2.64	1.12e-06	0.000108
positive regulation of transcription, DNA-templated (GO:0045893)	1466	30	11.36	+	2.64	1.12e-06	0.000107
positive regulation of RNA biosynthetic process (GO:1902680)	1467	30	11.36	+	2.64	1.14e-06	0.000108
macromolecule localization (GO:0033036)	2349	48	18.2	+	2.64	2.34e-10	4.8e-08
regulation of cellular component biogenesis (GO:0044087)	883	18	6.84	+	2.63	0.000204	0.0123
defense response (GO:0006952)	1325	27	10.26	+	2.63	4.54e-06	0.000391
exocytosis (GO:0006887)	794	16	6.15	+	2.6	0.000526	0.0294
leukocyte mediated immunity (GO:0002443)	745	15	5.77	+	2.6	0.000795	0.0423
nucleic acid metabolic process (GO:0090304)	4034	81	31.25	+	2.59	2.88e-18	3.21e-15
negative regulation of nitrogen compound metabolic process (GO:0051172)	2345	47	18.17	+	2.59	7.28e-10	1.3e-07
cellular localization (GO:0051641)	2346	47	18.17	+	2.59	7.38e-10	1.31e-07
regulation of gene expression (GO:0010468)	4746	94	36.76	+	2.56	7.5e-22	1.3e-18
negative regulation of cellular metabolic process (GO:0031324)	2510	49	19.44	+	2.52	6.66e-10	1.21e-07
immune response (GO:0006955)	1803	35	13.97	+	2.51	4.05e-07	4.27e-05
cellular component biogenesis (GO:0044085)	2731	53	21.16	+	2.51	1.2e-10	2.54e-08
leukocyte activation (GO:0045321)	882	17	6.83	+	2.49	0.000575	0.0321
response to organic cyclic compound (GO:0014070)	888	17	6.88	+	2.47	0.00062	0.034
nitrogen compound transport (GO:0071705)	1740	33	13.48	+	2.45	2.17e-06	0.000197
establishment of localization in cell (GO:0051649)	1759	33	13.63	+	2.42	2.49e-06	0.000222
establishment of protein localization (GO:0045184)	1497	28	11.6	+	2.41	1.92e-05	0.00147
regulation of RNA metabolic process (GO:0051252)	4024	75	31.17	+	2.41	8.72e-15	4.39e-12
cellular response to organic substance (GO:0071310)	2310	43	17.89	+	2.4	4.62e-08	5.91e-06
cell activation (GO:0001775)	1029	19	7.97	+	2.38	0.000705	0.0382
protein transport (GO:0015031)	1424	26	11.03	+	2.36	5.41e-05	0.00384
nucleobase-containing compound metabolic process (GO:0006139)	4600	83	35.63	+	2.33	6.41e-16	4.54e-13
peptide transport (GO:0015833)	1447	26	11.21	+	2.32	6.59e-05	0.00451
amide transport (GO:0042886)	1470	26	11.39	+	2.28	8.16e-05	0.00541
protein-containing complex assembly (GO:0065003)	1528	27	11.84	+	2.28	5.84e-05	0.00409
positive regulation of macromolecule metabolic process (GO:0010604)	3085	54	23.9	+	2.26	4.96e-09	7.66e-07
regulation of nucleobase-containing compound metabolic process (GO:0019219)	4353	76	33.72	+	2.25	1.81e-13	6.73e-11
heterocycle metabolic process (GO:0046483)	4780	83	37.03	+	2.24	5.89e-15	3.17e-12
cellular aromatic compound metabolic process (GO:0006725)	4818	83	37.32	+	2.22	1.31e-14	6.03e-12
response to organic substance (GO:0010033)	2915	49	22.58	+	2.17	9.14e-08	1.09e-05
cellular response to chemical stimulus (GO:0070887)	2799	47	21.68	+	2.17	1.97e-07	2.21e-05
protein-containing complex subunit organization (GO:0043933)	1802	30	13.96	+	2.15	6.49e-05	0.00448
immune system process (GO:0002376)	2670	44	20.68	+	2.13	1.33e-06	0.000126
organic cyclic compound metabolic process (GO:1901360)	5038	83	39.03	+	2.13	1.96e-13	6.94e-11
cellular nitrogen compound metabolic process (GO:0034641)	5248	86	40.65	+	2.12	4.75e-14	1.95e-11
regulation of cellular macromolecule biosynthetic process (GO:2000112)	4219	69	32.68	+	2.11	1.13e-10	2.45e-08
positive regulation of metabolic process (GO:0009893)	3309	54	25.63	+	2.11	5.87e-08	7.38e-06
organic substance catabolic process (GO:1901575)	1721	28	13.33	+	2.1	0.000252	0.0148
cellular component assembly (GO:0022607)	2461	40	19.06	+	2.1	6.8e-06	0.000565
negative regulation of biological process (GO:0048519)	5079	82	39.34	+	2.08	1.08e-12	3.12e-10
regulation of macromolecule biosynthetic process (GO:0010556)	4313	69	33.41	+	2.07	3.19e-10	6.23e-08
response to external stimulus (GO:0009605)	1959	31	15.18	+	2.04	0.000125	0.00782
positive regulation of nitrogen compound metabolic process (GO:0051173)	2976	47	23.05	+	2.04	1.35e-06	0.000126
organic substance transport (GO:0071702)	2095	33	16.23	+	2.03	0.000105	0.0067
regulation of macromolecule metabolic process (GO:0060255)	6316	98	48.93	+	2	2.78e-15	1.6e-12
regulation of cellular biosynthetic process (GO:0031326)	4488	69	34.77	+	1.98	2.09e-09	3.54e-07
positive regulation of cellular metabolic process (GO:0031325)	3083	47	23.88	+	1.97	3.59e-06	0.000313
regulation of biosynthetic process (GO:0009889)	4559	69	35.32	+	1.95	4.73e-09	7.39e-07
cellular nitrogen compound biosynthetic process (GO:0044271)	3599	54	27.88	+	1.94	6.67e-07	6.58e-05
regulation of cellular protein metabolic process (GO:0032268)	2601	38	20.15	+	1.89	0.00011	0.00698
regulation of transcription, DNA-templated (GO:0006355)	3780	55	29.28	+	1.88	1.68e-06	0.000155
regulation of metabolic process (GO:0019222)	6818	99	52.82	+	1.87	1.93e-13	7e-11
regulation of nucleic acid-templated transcription (GO:1903506)	3802	55	29.45	+	1.87	1.84e-06	0.000169
regulation of RNA biosynthetic process (GO:2001141)	3810	55	29.51	+	1.86	1.91e-06	0.000174
regulation of protein metabolic process (GO:0051246)	2854	41	22.11	+	1.85	7.83e-05	0.00524
cellular macromolecule biosynthetic process (GO:0034645)	3718	53	28.8	+	1.84	4.55e-06	0.00039
organelle organization (GO:0006996)	3409	48	26.41	+	1.82	2.52e-05	0.00189
regulation of nitrogen compound metabolic process (GO:0051171)	6116	86	47.38	+	1.82	3.39e-10	6.54e-08
macromolecule biosynthetic process (GO:0009059)	3776	53	29.25	+	1.81	8.1e-06	0.000655
regulation of primary metabolic process (GO:0080090)	6283	87	48.67	+	1.79	5.06e-10	9.5e-08
negative regulation of cellular process (GO:0048523)	4576	63	35.45	+	1.78	1.33e-06	0.000125
cellular component organization or biogenesis (GO:0071840)	5795	79	44.89	+	1.76	1.75e-08	2.45e-06
regulation of cellular metabolic process (GO:0031323)	6337	86	49.09	+	1.75	2.83e-09	4.74e-07
response to chemical (GO:0042221)	4345	58	33.66	+	1.72	1.05e-05	0.00083
regulation of multicellular organismal process (GO:0051239)	2860	38	22.15	+	1.72	0.000798	0.0422
regulation of biological quality (GO:0065008)	3779	50	29.27	+	1.71	8.55e-05	0.00563
response to stress (GO:0006950)	3456	45	26.77	+	1.68	0.000408	0.0229
positive regulation of biological process (GO:0048518)	5736	73	44.43	+	1.64	2.18e-06	0.000197
transport (GO:0006810)	4446	56	34.44	+	1.63	0.000103	0.00662
positive regulation of cellular process (GO:0048522)	5091	64	39.44	+	1.62	2.1e-05	0.00159
cell differentiation (GO:0030154)	3610	45	27.96	+	1.61	0.00082	0.0429
macromolecule metabolic process (GO:0043170)	7831	97	60.66	+	1.6	1.18e-08	1.69e-06
establishment of localization (GO:0051234)	4559	56	35.32	+	1.59	0.000257	0.015
cellular component organization (GO:0016043)	5565	67	43.11	+	1.55	5.36e-05	0.00382
cellular biosynthetic process (GO:0044249)	4799	56	37.18	+	1.51	0.000967	0.05
nitrogen compound metabolic process (GO:0006807)	8739	100	67.7	+	1.48	5.53e-07	5.56e-05
regulation of biological process (GO:0050789)	11674	133	90.43	+	1.47	3.21e-12	8.49e-10
localization (GO:0051179)	5600	63	43.38	+	1.45	0.000936	0.0485
biological regulation (GO:0065007)	12292	136	95.22	+	1.43	1.19e-11	3.09e-09
regulation of cellular process (GO:0050794)	11035	119	85.48	+	1.39	1.37e-07	1.57e-05
primary metabolic process (GO:0044238)	9266	99	71.78	+	1.38	2.35e-05	0.00177
response to stimulus (GO:0050896)	8370	89	64.84	+	1.37	0.000149	0.00916
cellular metabolic process (GO:0044237)	9186	97	71.16	+	1.36	6.54e-05	0.0045
organic substance metabolic process (GO:0071704)	9581	99	74.22	+	1.33	0.000136	0.00844
metabolic process (GO:0008152)	10054	101	77.88	+	1.3	0.000368	0.0209
cellular process (GO:0009987)	15437	143	119.58	+	1.2	1.08e-05	0.000847
biological_process (GO:0008150)	17748	154	137.48	+	1.12	0.000122	0.00764
Unclassified (UNCLASSIFIED)	3294	9	25.52	-	0.35	0.000122	0.00767
G-protein coupled receptor signaling pathway (GO:0007186)	1310	1	10.15	-	0.1	0.000804	0.0424
ion transport (GO:0006811)	1313	1	10.17	-	0.1	0.000811	0.0426

## Sheet: MDA-MB-231 Unique
Analysis Type:	PANTHER Overrepresentation Test (Released 20171205)
Annotation Version and Release Date:	GO Ontology database Released 2018-04-04
Analyzed List:	upload_1 (Homo sapiens)
Reference List:	Homo sapiens (all genes in database)
Test Type:	FISHER
GO biological process complete	Homo sapiens - REFLIST (21042)	upload_1 (57)	upload_1 (expected)	upload_1 (over/under)	upload_1 (fold Enrichment)	upload_1 (raw P-value)	upload_1 (FDR)
tRNA splicing, via endonucleolytic cleavage and ligation (GO:0006388)	15	3	0.04	+	73.83	1.48e-05	0.0068
negative regulation of mRNA splicing, via spliceosome (GO:0048025)	21	4	0.06	+	70.32	5.8e-07	0.000431
RNA splicing, via endonucleolytic cleavage and ligation (GO:0000394)	16	3	0.04	+	69.22	1.76e-05	0.00741
negative regulation of mRNA processing (GO:0050686)	31	5	0.08	+	59.54	4.25e-08	6.03e-05
negative regulation of RNA splicing (GO:0033119)	26	4	0.07	+	56.79	1.24e-06	0.000809
mRNA splice site selection (GO:0006376)	28	3	0.08	+	39.55	7.96e-05	0.0264
RNA secondary structure unwinding (GO:0010501)	46	4	0.12	+	32.1	1e-05	0.00475
negative regulation of mRNA metabolic process (GO:1903312)	79	6	0.21	+	28.04	1.1e-07	0.000123
regulation of RNA splicing (GO:0043484)	123	9	0.33	+	27.01	7.78e-11	2.02e-07
spliceosomal complex assembly (GO:0000245)	57	4	0.15	+	25.91	2.23e-05	0.00914
regulation of mRNA splicing, via spliceosome (GO:0048024)	82	5	0.22	+	22.51	3.75e-06	0.00202
regulation of mRNA processing (GO:0050684)	121	6	0.33	+	18.31	1.19e-06	0.000808
response to dsRNA (GO:0043331)	84	4	0.23	+	17.58	9.43e-05	0.03
fibroblast growth factor receptor signaling pathway (GO:0008543)	84	4	0.23	+	17.58	9.43e-05	0.0294
negative regulation of translation (GO:0017148)	149	7	0.4	+	17.34	2.05e-07	0.000177
SRP-dependent cotranslational protein targeting to membrane (GO:0006614)	93	4	0.25	+	15.88	0.000138	0.039
negative regulation of cellular amide metabolic process (GO:0034249)	165	7	0.45	+	15.66	3.97e-07	0.00031
cotranslational protein targeting to membrane (GO:0006613)	99	4	0.27	+	14.92	0.000173	0.0475
viral gene expression (GO:0019080)	128	5	0.35	+	14.42	2.97e-05	0.0119
mRNA splicing, via spliceosome (GO:0000398)	289	11	0.78	+	14.05	4.13e-10	9.2e-07
RNA splicing, via transesterification reactions with bulged adenosine as nucleophile (GO:0000377)	289	11	0.78	+	14.05	4.13e-10	8.05e-07
RNA splicing, via transesterification reactions (GO:0000375)	292	11	0.79	+	13.91	4.59e-10	7.95e-07
ribonucleoprotein complex assembly (GO:0022618)	216	8	0.59	+	13.67	1.5e-07	0.000138
ribonucleoprotein complex subunit organization (GO:0071826)	229	8	0.62	+	12.9	2.32e-07	0.00019
RNA splicing (GO:0008380)	401	14	1.09	+	12.89	3.72e-12	1.45e-08
mRNA processing (GO:0006397)	467	15	1.27	+	11.86	1.78e-12	9.24e-09
regulation of mRNA metabolic process (GO:1903311)	295	9	0.8	+	11.26	1.17e-07	0.000121
ribonucleoprotein complex biogenesis (GO:0022613)	485	14	1.31	+	10.66	4.34e-11	1.35e-07
ncRNA processing (GO:0034470)	430	12	1.16	+	10.3	1.86e-09	2.9e-06
mRNA metabolic process (GO:0016071)	682	19	1.85	+	10.28	1.24e-14	9.68e-11
RNA processing (GO:0006396)	925	25	2.51	+	9.98	4e-19	6.24e-15
rRNA processing (GO:0006364)	268	7	0.73	+	9.64	8.97e-06	0.00437
rRNA metabolic process (GO:0016072)	293	7	0.79	+	8.82	1.58e-05	0.00702
regulation of translation (GO:0006417)	416	9	1.13	+	7.99	1.92e-06	0.00115
ribosome biogenesis (GO:0042254)	342	7	0.93	+	7.56	4.15e-05	0.0158
ncRNA metabolic process (GO:0034660)	590	12	1.6	+	7.51	5.72e-08	7.43e-05
regulation of cellular amide metabolic process (GO:0034248)	460	9	1.25	+	7.22	4.28e-06	0.00223
posttranscriptional regulation of gene expression (GO:0010608)	551	10	1.49	+	6.7	2.29e-06	0.00132
cellular protein-containing complex assembly (GO:0034622)	866	10	2.35	+	4.26	0.000106	0.0318
cytoskeleton organization (GO:0007010)	1075	11	2.91	+	3.78	0.000133	0.0384
negative regulation of gene expression (GO:0010629)	1669	16	4.52	+	3.54	6.32e-06	0.00318
protein-containing complex assembly (GO:0065003)	1528	14	4.14	+	3.38	4.54e-05	0.0165
protein-containing complex subunit organization (GO:0043933)	1802	16	4.88	+	3.28	1.65e-05	0.00715
cellular component biogenesis (GO:0044085)	2731	22	7.4	+	2.97	1.12e-06	0.000798
RNA metabolic process (GO:0016070)	3514	27	9.52	+	2.84	8.07e-08	9.68e-05
gene expression (GO:0010467)	3841	28	10.4	+	2.69	1.22e-07	0.000119
multi-organism process (GO:0051704)	2402	17	6.51	+	2.61	0.000148	0.0413
nucleic acid metabolic process (GO:0090304)	4034	27	10.93	+	2.47	1.41e-06	0.000878
regulation of gene expression (GO:0010468)	4746	29	12.86	+	2.26	3.34e-06	0.00186
regulation of RNA metabolic process (GO:0051252)	4024	24	10.9	+	2.2	6.3e-05	0.0218
nucleobase-containing compound metabolic process (GO:0006139)	4600	27	12.46	+	2.17	3.1e-05	0.0121
regulation of nucleobase-containing compound metabolic process (GO:0019219)	4353	25	11.79	+	2.12	9.7e-05	0.0297
heterocycle metabolic process (GO:0046483)	4780	27	12.95	+	2.09	4.52e-05	0.0168
cellular aromatic compound metabolic process (GO:0006725)	4818	27	13.05	+	2.07	5.04e-05	0.0179
organic cyclic compound metabolic process (GO:1901360)	5038	27	13.65	+	1.98	0.000129	0.0378
cellular nitrogen compound metabolic process (GO:0034641)	5248	28	14.22	+	1.97	8.66e-05	0.0282
cellular component organization or biogenesis (GO:0071840)	5795	30	15.7	+	1.91	7.46e-05	0.0253

## Sheet: MCF-7 Unique
Analysis Type:	PANTHER Overrepresentation Test (Released 20171205)
Annotation Version and Release Date:	GO Ontology database Released 2018-04-04
Analyzed List:	upload_1 (Homo sapiens)
Reference List:	Homo sapiens (all genes in database)
Test Type:	FISHER
GO biological process complete	Homo sapiens - REFLIST (21042)	upload_1 (20)	upload_1 (expected)	upload_1 (over/under)	upload_1 (fold Enrichment)	upload_1 (raw P-value)	upload_1 (FDR)
innate immune response in mucosa (GO:0002227)	20	5	0.02	+	> 100	2.36e-11	2.3e-08
mucosal immune response (GO:0002385)	29	5	0.03	+	> 100	1.23e-10	1.06e-07
organ or tissue specific immune response (GO:0002251)	31	5	0.03	+	> 100	1.66e-10	1.36e-07
antibacterial humoral response (GO:0019731)	39	5	0.04	+	> 100	4.77e-10	3.72e-07
nucleosome assembly (GO:0006334)	118	15	0.11	+	> 100	6.77e-30	1.06e-25
chromatin assembly (GO:0031497)	135	15	0.13	+	> 100	4.51e-29	3.52e-25
nucleosome organization (GO:0034728)	150	15	0.14	+	> 100	2.01e-28	1.04e-24
chromatin assembly or disassembly (GO:0006333)	156	15	0.15	+	> 100	3.51e-28	1.37e-24
antimicrobial humoral immune response mediated by antimicrobial peptide (GO:0061844)	54	5	0.05	+	97.42	2.18e-09	1.62e-06
DNA packaging (GO:0006323)	178	15	0.17	+	88.66	2.31e-27	7.21e-24
protein-DNA complex assembly (GO:0065004)	206	15	0.2	+	76.61	1.88e-26	4.9e-23
protein-DNA complex subunit organization (GO:0071824)	239	15	0.23	+	66.03	1.61e-25	3.58e-22
DNA conformation change (GO:0071103)	260	15	0.25	+	60.7	5.44e-25	1.06e-21
defense response to Gram-positive bacterium (GO:0050830)	89	5	0.08	+	59.11	2.34e-08	1.46e-05
antimicrobial humoral response (GO:0019730)	101	5	0.1	+	52.08	4.29e-08	2.57e-05
chromatin organization (GO:0006325)	705	16	0.67	+	23.88	1.29e-20	2.23e-17
cellular protein-containing complex assembly (GO:0034622)	866	15	0.82	+	18.22	2.38e-17	3.38e-14
defense response to bacterium (GO:0042742)	309	5	0.29	+	17.02	9.2e-06	0.00495
humoral immune response (GO:0006959)	323	5	0.31	+	16.29	1.14e-05	0.00591
chromosome organization (GO:0051276)	1080	16	1.03	+	15.59	1.04e-17	1.61e-14
protein ubiquitination (GO:0016567)	712	9	0.68	+	13.3	7.36e-09	5.22e-06
protein modification by small protein conjugation (GO:0032446)	797	9	0.76	+	11.88	1.93e-08	1.26e-05
defense response to other organism (GO:0098542)	498	5	0.47	+	10.56	8.77e-05	0.0403
protein modification by small protein conjugation or removal (GO:0070647)	1017	10	0.97	+	10.35	8.6e-09	5.83e-06
protein-containing complex assembly (GO:0065003)	1528	15	1.45	+	10.33	9.62e-14	1.25e-10
protein-containing complex subunit organization (GO:0043933)	1802	15	1.71	+	8.76	1.06e-12	1.27e-09
cellular component assembly (GO:0022607)	2461	16	2.34	+	6.84	3.9e-12	4.35e-09
cellular component biogenesis (GO:0044085)	2731	16	2.6	+	6.16	1.94e-11	2.02e-08
organelle organization (GO:0006996)	3409	17	3.24	+	5.25	2.62e-11	2.4e-08
cellular protein modification process (GO:0006464)	3202	11	3.04	+	3.61	4.49e-05	0.0226
protein modification process (GO:0036211)	3202	11	3.04	+	3.61	4.49e-05	0.0219
macromolecule modification (GO:0043412)	3405	11	3.24	+	3.4	8.05e-05	0.038
cellular component organization (GO:0016043)	5565	17	5.29	+	3.21	7.43e-08	4.29e-05
cellular component organization or biogenesis (GO:0071840)	5795	17	5.51	+	3.09	1.42e-07	7.9e-05

## Sheet: HEK unique
Analysis Type:	PANTHER Overrepresentation Test (Released 20171205)
Annotation Version and Release Date:	GO Ontology database Released 2018-04-04
Analyzed List:	upload_1 (Homo sapiens)
Reference List:	Homo sapiens (all genes in database)
Test Type:	FISHER
GO biological process complete	Homo sapiens - REFLIST (21042)	upload_1 (57)	upload_1 (expected)	upload_1 (over/under)	upload_1 (fold Enrichment)	upload_1 (raw P-value)	upload_1 (FDR)
adenine transport (GO:0015853)	4	4	0.01	+	> 100	3.32e-09	2.88e-06
establishment of cell polarity involved in ameboidal cell migration (GO:0003365)	3	2	0.01	+	> 100	7.13e-05	0.0137
purine nucleobase transport (GO:0006863)	7	4	0.02	+	> 100	1.56e-08	1.01e-05
nucleobase transport (GO:0015851)	9	4	0.02	+	> 100	3.36e-08	2.02e-05
ADP transport (GO:0015866)	10	3	0.03	+	> 100	5.24e-06	0.00152
ATP transport (GO:0015867)	11	3	0.03	+	> 100	6.66e-06	0.00179
adenine nucleotide transport (GO:0051503)	14	3	0.04	+	79.11	1.24e-05	0.00322
purine ribonucleotide transport (GO:0015868)	15	3	0.04	+	73.83	1.48e-05	0.00367
purine nucleotide transport (GO:0015865)	16	3	0.04	+	69.22	1.76e-05	0.00422
nucleotide transport (GO:0006862)	21	3	0.06	+	52.74	3.63e-05	0.00727
cristae formation (GO:0042407)	31	4	0.08	+	47.63	2.35e-06	0.00072
inner mitochondrial membrane organization (GO:0007007)	41	4	0.11	+	36.02	6.57e-06	0.0018
SRP-dependent cotranslational protein targeting to membrane (GO:0006614)	93	8	0.25	+	31.76	2.83e-10	1.1e-06
cotranslational protein targeting to membrane (GO:0006613)	99	8	0.27	+	29.83	4.51e-10	1.01e-06
protein targeting to ER (GO:0045047)	103	8	0.28	+	28.67	6.06e-10	1.18e-06
establishment of protein localization to endoplasmic reticulum (GO:0072599)	107	8	0.29	+	27.6	8.05e-10	1.4e-06
positive regulation of blood vessel endothelial cell migration (GO:0043536)	54	4	0.15	+	27.35	1.82e-05	0.0043
viral transcription (GO:0019083)	114	8	0.31	+	25.91	1.29e-09	2.02e-06
cytoplasmic translation (GO:0002181)	72	5	0.2	+	25.64	2.05e-06	0.000652
nuclear-transcribed mRNA catabolic process, nonsense-mediated decay (GO:0000184)	119	8	0.32	+	24.82	1.78e-09	2.14e-06
viral gene expression (GO:0019080)	128	8	0.35	+	23.07	3.07e-09	3.19e-06
mitochondrial membrane organization (GO:0007006)	128	8	0.35	+	23.07	3.07e-09	2.99e-06
protein localization to endoplasmic reticulum (GO:0070972)	129	8	0.35	+	22.89	3.25e-09	2.98e-06
ribosome assembly (GO:0042255)	65	4	0.18	+	22.72	3.63e-05	0.00745
translational initiation (GO:0006413)	146	8	0.4	+	20.23	8.19e-09	6.39e-06
protein targeting to membrane (GO:0006612)	153	8	0.41	+	19.3	1.16e-08	8.23e-06
mRNA catabolic process (GO:0006402)	215	10	0.58	+	17.17	4.34e-10	1.13e-06
regulation of blood vessel endothelial cell migration (GO:0043535)	87	4	0.24	+	16.97	0.000107	0.0197
nuclear-transcribed mRNA catabolic process (GO:0000956)	199	9	0.54	+	16.7	4.42e-09	3.63e-06
positive regulation of endothelial cell migration (GO:0010595)	93	4	0.25	+	15.88	0.000138	0.0241
mitochondrial transmembrane transport (GO:1990542)	94	4	0.25	+	15.71	0.000143	0.0245
RNA catabolic process (GO:0006401)	245	10	0.66	+	15.07	1.46e-09	2.07e-06
protein targeting (GO:0006605)	349	12	0.95	+	12.69	1.86e-10	9.66e-07
mitochondrial transport (GO:0006839)	238	8	0.64	+	12.41	3.08e-07	0.000126
establishment of protein localization to membrane (GO:0090150)	238	8	0.64	+	12.41	3.08e-07	0.000123
rRNA processing (GO:0006364)	268	9	0.73	+	12.4	5.28e-08	2.84e-05
establishment of protein localization to organelle (GO:0072594)	413	13	1.12	+	11.62	8.45e-11	6.59e-07
mitochondrion organization (GO:0007005)	454	14	1.23	+	11.38	1.85e-11	2.89e-07
rRNA metabolic process (GO:0016072)	293	9	0.79	+	11.34	1.1e-07	5.06e-05
ribosome biogenesis (GO:0042254)	342	9	0.93	+	9.71	3.92e-07	0.000149
nucleobase-containing compound transport (GO:0015931)	239	6	0.65	+	9.27	5.1e-05	0.0101
nucleobase-containing compound catabolic process (GO:0034655)	408	10	1.11	+	9.05	1.57e-07	6.82e-05
ATP metabolic process (GO:0046034)	207	5	0.56	+	8.92	0.000268	0.0444
protein localization to organelle (GO:0033365)	678	15	1.84	+	8.17	2.95e-10	9.19e-07
heterocycle catabolic process (GO:0046700)	456	10	1.24	+	8.1	4.28e-07	0.000159
cellular nitrogen compound catabolic process (GO:0044270)	458	10	1.24	+	8.06	4.45e-07	0.000161
viral process (GO:0016032)	662	14	1.79	+	7.81	2.26e-09	2.52e-06
aromatic compound catabolic process (GO:0019439)	473	10	1.28	+	7.8	5.93e-07	0.000206
ncRNA processing (GO:0034470)	430	9	1.16	+	7.73	2.5e-06	0.00075
ribonucleoprotein complex biogenesis (GO:0022613)	485	10	1.31	+	7.61	7.41e-07	0.000251
translation (GO:0006412)	400	8	1.08	+	7.38	1.32e-05	0.00337
organic cyclic compound catabolic process (GO:1901361)	505	10	1.37	+	7.31	1.06e-06	0.000352
symbiont process (GO:0044403)	737	14	2	+	7.01	8.64e-09	6.42e-06
peptide biosynthetic process (GO:0043043)	426	8	1.15	+	6.93	2.05e-05	0.00478
protein localization to membrane (GO:0072657)	431	8	1.17	+	6.85	2.23e-05	0.00504
interspecies interaction between organisms (GO:0044419)	780	14	2.11	+	6.63	1.74e-08	1.09e-05
mRNA metabolic process (GO:0016071)	682	11	1.85	+	5.95	2.07e-06	0.000644
amide biosynthetic process (GO:0043604)	500	8	1.35	+	5.91	6.26e-05	0.0122
intracellular protein transport (GO:0006886)	910	14	2.47	+	5.68	1.15e-07	5.11e-05
ncRNA metabolic process (GO:0034660)	590	9	1.6	+	5.63	3.01e-05	0.00626
actin cytoskeleton organization (GO:0030036)	471	7	1.28	+	5.49	0.000291	0.0473
peptide metabolic process (GO:0006518)	563	8	1.53	+	5.25	0.000141	0.0244
RNA processing (GO:0006396)	925	12	2.51	+	4.79	6.11e-06	0.00173
cellular macromolecule catabolic process (GO:0044265)	887	11	2.4	+	4.58	2.39e-05	0.00533
cellular protein localization (GO:0034613)	1468	18	3.98	+	4.53	3.61e-08	2.09e-05
cellular macromolecule localization (GO:0070727)	1478	18	4	+	4.5	4e-08	2.23e-05
transmembrane transport (GO:0055085)	1273	15	3.45	+	4.35	1.09e-06	0.000354
intracellular transport (GO:0046907)	1529	18	4.14	+	4.35	6.68e-08	3.36e-05
cellular protein-containing complex assembly (GO:0034622)	866	10	2.35	+	4.26	0.000106	0.0197
membrane organization (GO:0061024)	878	10	2.38	+	4.2	0.000119	0.0215
establishment of localization in cell (GO:0051649)	1759	19	4.76	+	3.99	9.9e-08	4.82e-05
macromolecule catabolic process (GO:0009057)	1029	11	2.79	+	3.95	9.06e-05	0.017
nitrogen compound transport (GO:0071705)	1740	18	4.71	+	3.82	4.54e-07	0.000161
protein transport (GO:0015031)	1424	14	3.86	+	3.63	2.1e-05	0.00481
cellular localization (GO:0051641)	2346	23	6.36	+	3.62	1.52e-08	1.03e-05
peptide transport (GO:0015833)	1447	14	3.92	+	3.57	2.5e-05	0.0055
amide transport (GO:0042886)	1470	14	3.98	+	3.52	2.98e-05	0.00627
establishment of protein localization (GO:0045184)	1497	14	4.06	+	3.45	3.63e-05	0.00736
ion transport (GO:0006811)	1313	12	3.56	+	3.37	0.000181	0.0307
negative regulation of gene expression (GO:0010629)	1669	15	4.52	+	3.32	2.83e-05	0.00614
cellular catabolic process (GO:0044248)	1789	16	4.85	+	3.3	1.51e-05	0.00368
protein localization (GO:0008104)	2032	18	5.5	+	3.27	4.21e-06	0.00124
organic substance transport (GO:0071702)	2095	18	5.68	+	3.17	6.45e-06	0.0018
organelle organization (GO:0006996)	3409	29	9.23	+	3.14	1.66e-09	2.16e-06
macromolecule localization (GO:0033036)	2349	19	6.36	+	2.99	7.81e-06	0.00206
catabolic process (GO:0009056)	2036	16	5.52	+	2.9	7.28e-05	0.0139
transport (GO:0006810)	4446	30	12.04	+	2.49	1.76e-07	7.4e-05
cellular component biogenesis (GO:0044085)	2731	18	7.4	+	2.43	0.000219	0.0367
establishment of localization (GO:0051234)	4559	30	12.35	+	2.43	3.12e-07	0.000122
localization (GO:0051179)	5600	35	15.17	+	2.31	5.9e-08	3.07e-05
cellular component organization or biogenesis (GO:0071840)	5795	35	15.7	+	2.23	1.09e-07	5.14e-05
negative regulation of biological process (GO:0048519)	5079	29	13.76	+	2.11	1.46e-05	0.00366
nucleobase-containing compound metabolic process (GO:0006139)	4600	25	12.46	+	2.01	0.000282	0.0463
cellular component organization (GO:0016043)	5565	30	15.07	+	1.99	2.97e-05	0.00634
organic cyclic compound metabolic process (GO:1901360)	5038	27	13.65	+	1.98	0.000129	0.023
biological regulation (GO:0065007)	12292	47	33.3	+	1.41	0.000137	0.0243

## Sheet: All 3 Shared
Analysis Type:	PANTHER Overrepresentation Test (Released 20171205)
Annotation Version and Release Date:	GO Ontology database Released 2018-04-04
Analyzed List:	upload_1 (Homo sapiens)
Reference List:	Homo sapiens (all genes in database)
Test Type:	FISHER
GO biological process complete	Homo sapiens - REFLIST (21042)	upload_1 (48)	upload_1 (expected)	upload_1 (over/under)	upload_1 (fold Enrichment)	upload_1 (raw P-value)	upload_1 (FDR)
CRD-mediated mRNA stabilization (GO:0070934)	5	4	0.01	+	> 100	2.95e-09	1.7e-06
protein localization to cytoplasmic stress granule (GO:1903608)	7	4	0.02	+	> 100	7.7e-09	3.88e-06
positive regulation of DNA topoisomerase (ATP-hydrolyzing) activity (GO:2000373)	6	2	0.01	+	> 100	0.000141	0.016
regulation of DNA topoisomerase (ATP-hydrolyzing) activity (GO:2000371)	6	2	0.01	+	> 100	0.000141	0.0159
bundle of His cell-Purkinje myocyte adhesion involved in cell communication (GO:0086073)	6	2	0.01	+	> 100	0.000141	0.0158
cardiac muscle cell-cardiac muscle cell adhesion (GO:0086042)	7	2	0.02	+	> 100	0.000181	0.0196
positive regulation of interferon-alpha secretion (GO:1902741)	8	2	0.02	+	> 100	0.000226	0.0238
regulation of interferon-alpha secretion (GO:1902739)	8	2	0.02	+	> 100	0.000226	0.0236
positive regulation of cytoplasmic translation (GO:2000767)	8	2	0.02	+	> 100	0.000226	0.0235
positive regulation of isomerase activity (GO:0010912)	8	2	0.02	+	> 100	0.000226	0.0233
regulation of isomerase activity (GO:0010911)	8	2	0.02	+	> 100	0.000226	0.0232
IRES-dependent viral translational initiation (GO:0075522)	10	2	0.02	+	87.67	0.00033	0.032
desmosome organization (GO:0002934)	10	2	0.02	+	87.67	0.00033	0.0318
alternative mRNA splicing, via spliceosome (GO:0000380)	16	3	0.04	+	82.2	1.05e-05	0.00155
RNA stabilization (GO:0043489)	44	7	0.1	+	69.74	2.15e-11	2.79e-08
viral translation (GO:0019081)	13	2	0.03	+	67.44	0.000523	0.0461
bundle of His cell to Purkinje myocyte communication (GO:0086069)	13	2	0.03	+	67.44	0.000523	0.0458
mRNA stabilization (GO:0048255)	40	6	0.09	+	65.76	8.79e-10	6.53e-07
negative regulation of RNA catabolic process (GO:1902369)	53	7	0.12	+	57.9	7.06e-11	7.87e-08
positive regulation of interferon-alpha production (GO:0032727)	23	3	0.05	+	57.18	2.77e-05	0.00383
negative regulation of mRNA catabolic process (GO:1902373)	47	6	0.11	+	55.96	2.13e-09	1.38e-06
RNA secondary structure unwinding (GO:0010501)	46	5	0.1	+	47.65	1.07e-07	3.63e-05
regulation of interferon-alpha production (GO:0032647)	29	3	0.07	+	45.35	5.24e-05	0.00687
positive regulation of interferon-beta production (GO:0032728)	32	3	0.07	+	41.1	6.88e-05	0.00866
negative regulation of mRNA metabolic process (GO:1903312)	79	7	0.18	+	38.84	9.4e-10	6.67e-07
positive regulation of viral genome replication (GO:0045070)	35	3	0.08	+	37.58	8.83e-05	0.0108
positive regulation of mRNA catabolic process (GO:0061014)	40	3	0.09	+	32.88	0.000128	0.0148
regulation of viral genome replication (GO:0045069)	88	6	0.2	+	29.89	7.04e-08	2.5e-05
regulation of alternative mRNA splicing, via spliceosome (GO:0000381)	47	3	0.11	+	27.98	0.000201	0.0215
regulation of interferon-beta production (GO:0032648)	49	3	0.11	+	26.84	0.000226	0.0231
regulation of mRNA splicing, via spliceosome (GO:0048024)	82	5	0.19	+	26.73	1.58e-06	0.000348
positive regulation of mRNA metabolic process (GO:1903313)	66	4	0.15	+	26.57	1.94e-05	0.00283
regulation of RNA stability (GO:0043487)	171	10	0.39	+	25.64	8.33e-12	1.3e-08
regulation of mRNA processing (GO:0050684)	121	7	0.28	+	25.36	1.54e-08	7.06e-06
regulation of skeletal muscle tissue development (GO:0048641)	52	3	0.12	+	25.29	0.000267	0.0267
regulation of mRNA stability (GO:0043488)	163	9	0.37	+	24.2	1.65e-10	1.61e-07
homotypic cell-cell adhesion (GO:0034109)	55	3	0.13	+	23.91	0.000313	0.0305
regulation of mRNA catabolic process (GO:0061013)	184	10	0.42	+	23.82	1.66e-11	2.35e-08
positive regulation of type I interferon production (GO:0032481)	75	4	0.17	+	23.38	3.13e-05	0.00428
mRNA splicing, via spliceosome (GO:0000398)	289	15	0.66	+	22.75	1.22e-16	1.9e-12
RNA splicing, via transesterification reactions with bulged adenosine as nucleophile (GO:0000377)	289	15	0.66	+	22.75	1.22e-16	9.49e-13
positive regulation of viral life cycle (GO:1903902)	58	3	0.13	+	22.67	0.000363	0.0341
RNA splicing, via transesterification reactions (GO:0000375)	292	15	0.67	+	22.52	1.41e-16	7.32e-13
regulation of viral life cycle (GO:1903900)	137	7	0.31	+	22.4	3.48e-08	1.39e-05
regulation of type I interferon production (GO:0032479)	125	6	0.29	+	21.04	5.07e-07	0.000139
regulation of mRNA metabolic process (GO:1903311)	295	14	0.67	+	20.8	4.83e-15	1.08e-11
ribosome assembly (GO:0042255)	65	3	0.15	+	20.23	0.0005	0.0451
epithelial to mesenchymal transition (GO:0001837)	67	3	0.15	+	19.63	0.000544	0.0472
regulation of RNA splicing (GO:0043484)	123	5	0.28	+	17.82	1.06e-05	0.00156
regulation of viral process (GO:0050792)	198	8	0.45	+	17.71	1.95e-08	8.7e-06
negative regulation of translation (GO:0017148)	149	6	0.34	+	17.65	1.36e-06	0.000326
RNA splicing (GO:0008380)	401	16	0.91	+	17.49	5.19e-16	1.35e-12
positive regulation of viral process (GO:0048524)	104	4	0.24	+	16.86	0.000106	0.0125
negative regulation of cellular amide metabolic process (GO:0034249)	165	6	0.38	+	15.94	2.41e-06	0.000442
regulation of symbiosis, encompassing mutualism through parasitism (GO:0043903)	227	8	0.52	+	15.45	5.42e-08	2.01e-05
mRNA processing (GO:0006397)	467	16	1.07	+	15.02	5.15e-15	1e-11
positive regulation of translation (GO:0045727)	124	4	0.28	+	14.14	0.000205	0.0217
gene silencing (GO:0016458)	158	5	0.36	+	13.87	3.39e-05	0.00457
viral gene expression (GO:0019080)	128	4	0.29	+	13.7	0.00023	0.0232
negative regulation of cellular catabolic process (GO:0031330)	234	7	0.53	+	13.11	1.15e-06	0.000285
response to virus (GO:0009615)	273	8	0.62	+	12.85	2.14e-07	6.54e-05
posttranscriptional regulation of gene expression (GO:0010608)	551	16	1.26	+	12.73	6.15e-14	1.07e-10
positive regulation of multi-organism process (GO:0043902)	178	5	0.41	+	12.31	5.89e-05	0.0076
mRNA metabolic process (GO:0016071)	682	19	1.56	+	12.21	3e-16	9.36e-13
positive regulation of cellular amide metabolic process (GO:0034250)	144	4	0.33	+	12.18	0.000356	0.0339
defense response to virus (GO:0051607)	184	5	0.42	+	11.91	6.87e-05	0.00871
regulation of translation (GO:0006417)	416	11	0.95	+	11.59	2.38e-09	1.48e-06
negative regulation of catabolic process (GO:0009895)	275	7	0.63	+	11.16	3.27e-06	0.000554
nuclear-transcribed mRNA catabolic process (GO:0000956)	199	5	0.45	+	11.01	9.85e-05	0.0116
RNA catabolic process (GO:0006401)	245	6	0.56	+	10.74	2.16e-05	0.00309
regulation of cellular amide metabolic process (GO:0034248)	460	11	1.05	+	10.48	6.58e-09	3.42e-06
mRNA catabolic process (GO:0006402)	215	5	0.49	+	10.19	0.00014	0.0161
ribonucleoprotein complex assembly (GO:0022618)	216	5	0.49	+	10.15	0.000143	0.016
RNA processing (GO:0006396)	925	21	2.11	+	9.95	2.77e-16	1.08e-12
regulation of multi-organism process (GO:0043900)	399	9	0.91	+	9.89	2.99e-07	8.48e-05
ribonucleoprotein complex subunit organization (GO:0071826)	229	5	0.52	+	9.57	0.000187	0.0201
ossification (GO:0001503)	249	5	0.57	+	8.8	0.000273	0.0272
neutrophil degranulation (GO:0043312)	483	9	1.1	+	8.17	1.42e-06	0.000326
neutrophil activation involved in immune response (GO:0002283)	487	9	1.11	+	8.1	1.52e-06	0.000339
neutrophil activation (GO:0042119)	495	9	1.13	+	7.97	1.73e-06	0.00037
neutrophil mediated immunity (GO:0002446)	496	9	1.13	+	7.95	1.76e-06	0.000371
granulocyte activation (GO:0036230)	499	9	1.14	+	7.91	1.85e-06	0.00038
leukocyte degranulation (GO:0043299)	505	9	1.15	+	7.81	2.04e-06	0.000402
myeloid cell activation involved in immune response (GO:0002275)	515	9	1.17	+	7.66	2.38e-06	0.000448
myeloid leukocyte mediated immunity (GO:0002444)	517	9	1.18	+	7.63	2.46e-06	0.000446
myeloid leukocyte activation (GO:0002274)	566	9	1.29	+	6.97	5.08e-06	0.000817
viral process (GO:0016032)	662	10	1.51	+	6.62	2.21e-06	0.000425
leukocyte activation involved in immune response (GO:0002366)	607	9	1.38	+	6.5	8.84e-06	0.00134
cell activation involved in immune response (GO:0002263)	611	9	1.39	+	6.46	9.32e-06	0.0014
nucleobase-containing compound catabolic process (GO:0034655)	408	6	0.93	+	6.45	0.000337	0.0323
immune effector process (GO:0002252)	1038	15	2.37	+	6.33	6.26e-09	3.37e-06
interspecies interaction between organisms (GO:0044419)	780	11	1.78	+	6.18	1.22e-06	0.000298
symbiont process (GO:0044403)	737	10	1.68	+	5.95	5.65e-06	0.00089
regulation of cellular catabolic process (GO:0031329)	813	11	1.85	+	5.93	1.82e-06	0.000379
protein localization to organelle (GO:0033365)	678	9	1.55	+	5.82	2.11e-05	0.00304
regulated exocytosis (GO:0045055)	700	9	1.6	+	5.64	2.7e-05	0.00376
negative regulation of gene expression (GO:0010629)	1669	21	3.81	+	5.52	2.28e-11	2.74e-08
positive regulation of RNA metabolic process (GO:0051254)	1540	19	3.51	+	5.41	4.17e-10	3.42e-07
leukocyte mediated immunity (GO:0002443)	745	9	1.7	+	5.3	4.36e-05	0.00577
regulation of catabolic process (GO:0009894)	920	11	2.1	+	5.24	5.89e-06	0.00091
response to biotic stimulus (GO:0009607)	921	11	2.1	+	5.24	5.95e-06	0.00091
innate immune response (GO:0045087)	765	9	1.75	+	5.16	5.35e-05	0.00695
response to other organism (GO:0051707)	881	10	2.01	+	4.98	2.61e-05	0.0037
exocytosis (GO:0006887)	794	9	1.81	+	4.97	7.1e-05	0.00886
response to external biotic stimulus (GO:0043207)	883	10	2.01	+	4.96	2.66e-05	0.00374
positive regulation of nucleobase-containing compound metabolic process (GO:0045935)	1754	19	4	+	4.75	3.61e-09	2.01e-06
negative regulation of RNA metabolic process (GO:0051253)	1294	14	2.95	+	4.74	7.63e-07	0.000195
positive regulation of gene expression (GO:0010628)	1858	20	4.24	+	4.72	1.29e-09	8.77e-07
negative regulation of cellular macromolecule biosynthetic process (GO:2000113)	1365	14	3.11	+	4.5	1.43e-06	0.000324
positive regulation of nucleic acid-templated transcription (GO:1903508)	1466	15	3.34	+	4.49	5.56e-07	0.000149
positive regulation of transcription, DNA-templated (GO:0045893)	1466	15	3.34	+	4.49	5.56e-07	0.000147
positive regulation of RNA biosynthetic process (GO:1902680)	1467	15	3.35	+	4.48	5.6e-07	0.000146
leukocyte activation (GO:0045321)	882	9	2.01	+	4.47	0.000157	0.0173
cellular macromolecule catabolic process (GO:0044265)	887	9	2.02	+	4.45	0.000163	0.0179
response to organic cyclic compound (GO:0014070)	888	9	2.03	+	4.44	0.000165	0.018
positive regulation of macromolecule biosynthetic process (GO:0010557)	1711	17	3.9	+	4.36	1.14e-07	3.77e-05
negative regulation of macromolecule biosynthetic process (GO:0010558)	1436	14	3.28	+	4.27	2.6e-06	0.000466
cell activation (GO:0001775)	1029	10	2.35	+	4.26	9.53e-05	0.0114
macromolecule catabolic process (GO:0009057)	1029	10	2.35	+	4.26	9.53e-05	0.0114
negative regulation of nucleobase-containing compound metabolic process (GO:0045934)	1441	14	3.29	+	4.26	2.7e-06	0.000479
positive regulation of transcription by RNA polymerase II (GO:0045944)	1140	11	2.6	+	4.23	4.26e-05	0.00568
positive regulation of cellular biosynthetic process (GO:0031328)	1823	17	4.16	+	4.09	2.81e-07	8.11e-05
negative regulation of cellular biosynthetic process (GO:0031327)	1518	14	3.46	+	4.04	4.94e-06	0.000811
positive regulation of biosynthetic process (GO:0009891)	1851	17	4.22	+	4.03	3.48e-07	9.7e-05
cellular response to cytokine stimulus (GO:0071345)	987	9	2.25	+	4	0.000358	0.0339
negative regulation of biosynthetic process (GO:0009890)	1540	14	3.51	+	3.99	5.83e-06	0.000909
defense response (GO:0006952)	1325	12	3.02	+	3.97	3.3e-05	0.00448
secretion by cell (GO:0032940)	997	9	2.27	+	3.96	0.000386	0.0358
immune response (GO:0006955)	1803	16	4.11	+	3.89	1.37e-06	0.000325
negative regulation of macromolecule metabolic process (GO:0010605)	2554	22	5.83	+	3.78	8.45e-09	4.12e-06
negative regulation of metabolic process (GO:0009892)	2792	22	6.37	+	3.45	4.33e-08	1.65e-05
RNA metabolic process (GO:0016070)	3514	27	8.02	+	3.37	6.21e-10	4.84e-07
negative regulation of nitrogen compound metabolic process (GO:0051172)	2345	18	5.35	+	3.36	1.92e-06	0.000389
multi-organism process (GO:0051704)	2402	18	5.48	+	3.29	2.71e-06	0.000476
cellular protein localization (GO:0034613)	1468	11	3.35	+	3.28	0.000392	0.0362
cellular macromolecule localization (GO:0070727)	1478	11	3.37	+	3.26	0.000415	0.0379
regulation of RNA metabolic process (GO:0051252)	4024	29	9.18	+	3.16	3.74e-10	3.43e-07
nucleic acid metabolic process (GO:0090304)	4034	29	9.2	+	3.15	3.98e-10	3.45e-07
negative regulation of cellular metabolic process (GO:0031324)	2510	18	5.73	+	3.14	5.08e-06	0.000825
response to external stimulus (GO:0009605)	1959	14	4.47	+	3.13	8.51e-05	0.0105
positive regulation of macromolecule metabolic process (GO:0010604)	3085	22	7.04	+	3.13	2.6e-07	7.65e-05
immune system process (GO:0002376)	2670	19	6.09	+	3.12	2.73e-06	0.000473
gene expression (GO:0010467)	3841	26	8.76	+	2.97	2.6e-08	1.09e-05
regulation of gene expression (GO:0010468)	4746	32	10.83	+	2.96	9.41e-11	9.78e-08
positive regulation of nitrogen compound metabolic process (GO:0051173)	2976	20	6.79	+	2.95	3.17e-06	0.000544
regulation of nucleobase-containing compound metabolic process (GO:0019219)	4353	29	9.93	+	2.92	2.55e-09	1.53e-06
positive regulation of metabolic process (GO:0009893)	3309	22	7.55	+	2.91	8.89e-07	0.000224
positive regulation of cellular metabolic process (GO:0031325)	3083	20	7.03	+	2.84	5.5e-06	0.000875
regulation of cellular macromolecule biosynthetic process (GO:2000112)	4219	27	9.62	+	2.81	3.75e-08	1.46e-05
nucleobase-containing compound metabolic process (GO:0006139)	4600	29	10.49	+	2.76	9.6e-09	4.54e-06
regulation of macromolecule biosynthetic process (GO:0010556)	4313	27	9.84	+	2.74	6.07e-08	2.2e-05
regulation of transcription, DNA-templated (GO:0006355)	3780	23	8.62	+	2.67	2.08e-06	0.000405
heterocycle metabolic process (GO:0046483)	4780	29	10.9	+	2.66	2.39e-08	1.03e-05
regulation of nucleic acid-templated transcription (GO:1903506)	3802	23	8.67	+	2.65	2.3e-06	0.000438
regulation of RNA biosynthetic process (GO:2001141)	3810	23	8.69	+	2.65	2.39e-06	0.000444
cellular aromatic compound metabolic process (GO:0006725)	4818	29	10.99	+	2.64	2.88e-08	1.18e-05
regulation of cellular biosynthetic process (GO:0031326)	4488	27	10.24	+	2.64	1.44e-07	4.67e-05
cellular localization (GO:0051641)	2346	14	5.35	+	2.62	0.00056	0.0482
regulation of biosynthetic process (GO:0009889)	4559	27	10.4	+	2.6	2.01e-07	6.41e-05
organic cyclic compound metabolic process (GO:1901360)	5038	29	11.49	+	2.52	8.18e-08	2.84e-05
transcription, DNA-templated (GO:0006351)	2613	15	5.96	+	2.52	0.000504	0.0452
nucleic acid-templated transcription (GO:0097659)	2614	15	5.96	+	2.52	0.000506	0.0451
RNA biosynthetic process (GO:0032774)	2623	15	5.98	+	2.51	0.000525	0.0458
regulation of multicellular organismal process (GO:0051239)	2860	16	6.52	+	2.45	0.000408	0.0375
cellular nitrogen compound metabolic process (GO:0034641)	5248	29	11.97	+	2.42	2.1e-07	6.55e-05
response to stress (GO:0006950)	3456	19	7.88	+	2.41	0.000112	0.013
response to organic substance (GO:0010033)	2915	16	6.65	+	2.41	0.000507	0.0449
negative regulation of biological process (GO:0048519)	5079	27	11.59	+	2.33	1.96e-06	0.000391
cellular nitrogen compound biosynthetic process (GO:0044271)	3599	19	8.21	+	2.31	0.000312	0.0306
cellular macromolecule biosynthetic process (GO:0034645)	3718	19	8.48	+	2.24	0.000384	0.0358
regulation of macromolecule metabolic process (GO:0060255)	6316	32	14.41	+	2.22	2.17e-07	6.5e-05
macromolecule biosynthetic process (GO:0009059)	3776	19	8.61	+	2.21	0.000439	0.0398
regulation of nitrogen compound metabolic process (GO:0051171)	6116	30	13.95	+	2.15	1.68e-06	0.000365
regulation of primary metabolic process (GO:0080090)	6283	30	14.33	+	2.09	3.8e-06	0.000638
regulation of cellular metabolic process (GO:0031323)	6337	30	14.46	+	2.08	4.32e-06	0.000717
regulation of metabolic process (GO:0019222)	6818	32	15.55	+	2.06	1.4e-06	0.000326
positive regulation of biological process (GO:0048518)	5736	25	13.08	+	1.91	0.000277	0.0273
macromolecule metabolic process (GO:0043170)	7831	32	17.86	+	1.79	6.29e-05	0.00804
response to stimulus (GO:0050896)	8370	33	19.09	+	1.73	7.98e-05	0.00988
regulation of biological process (GO:0050789)	11674	39	26.63	+	1.46	0.000228	0.0231
biological regulation (GO:0065007)	12292	41	28.04	+	1.46	9.31e-05	0.0113

## Sheet: MCF-7 and MDA-MB-23-1 shared
Analysis Type:	PANTHER Overrepresentation Test (Released 20171205)
Annotation Version and Release Date:	GO Ontology database Released 2018-04-04
Analyzed List:	upload_1 (Homo sapiens)
Reference List:	Homo sapiens (all genes in database)
Test Type:	FISHER
GO biological process complete	Homo sapiens - REFLIST (21042)	upload_1 (16)	upload_1 (expected)	upload_1 (over/under)	upload_1 (fold Enrichment)	upload_1 (raw P-value)	upload_1 (FDR)
response to interferon-alpha (GO:0035455)	23	3	0.02	+	> 100	9.26e-07	0.00722
defense response to virus (GO:0051607)	184	5	0.14	+	35.74	2.23e-07	0.00347
response to virus (GO:0009615)	273	5	0.21	+	24.09	1.5e-06	0.0078

## Sheet: HEK293T and MDA-MB-231 shared
Analysis Type:	PANTHER Overrepresentation Test (Released 20171205)
Annotation Version and Release Date:	GO Ontology database Released 2018-04-04
Analyzed List:	upload_1 (Homo sapiens)
Reference List:	Homo sapiens (all genes in database)
Test Type:	FISHER
GO biological process complete	Homo sapiens - REFLIST (21042)	upload_1 (42)	upload_1 (expected)	upload_1 (over/under)	upload_1 (fold Enrichment)	upload_1 (raw P-value)	upload_1 (FDR)
positive regulation by host of viral genome replication (GO:0044829)	8	2	0.02	+	> 100	0.000173	0.0283
glomerular visceral epithelial cell development (GO:0072015)	10	2	0.02	+	> 100	0.000252	0.0402
establishment of endothelial intestinal barrier (GO:0090557)	10	2	0.02	+	> 100	0.000252	0.0398
glomerular epithelial cell development (GO:0072310)	11	2	0.02	+	91.09	0.000298	0.0456
SRP-dependent cotranslational protein targeting to membrane (GO:0006614)	93	8	0.19	+	43.1	2.16e-11	3.37e-07
cotranslational protein targeting to membrane (GO:0006613)	99	8	0.2	+	40.48	3.45e-11	1.79e-07
protein targeting to ER (GO:0045047)	103	8	0.21	+	38.91	4.65e-11	1.21e-07
establishment of protein localization to endoplasmic reticulum (GO:0072599)	107	8	0.21	+	37.46	6.19e-11	1.38e-07
protein localization to endoplasmic reticulum (GO:0070972)	129	8	0.26	+	31.07	2.53e-10	3.95e-07
viral transcription (GO:0019083)	114	7	0.23	+	30.76	3.93e-09	4.38e-06
modification by host of symbiont morphology or physiology (GO:0051851)	67	4	0.13	+	29.91	1.2e-05	0.00275
protein targeting to membrane (GO:0006612)	153	9	0.31	+	29.47	2.68e-11	2.09e-07
nuclear-transcribed mRNA catabolic process, nonsense-mediated decay (GO:0000184)	119	7	0.24	+	29.47	5.22e-09	5.43e-06
interaction with symbiont (GO:0051702)	71	4	0.14	+	28.23	1.49e-05	0.00323
actin filament-based movement (GO:0030048)	107	6	0.21	+	28.09	9.29e-08	6.3e-05
viral gene expression (GO:0019080)	128	7	0.26	+	27.4	8.44e-09	8.23e-06
translational initiation (GO:0006413)	146	7	0.29	+	24.02	2.01e-08	1.74e-05
regulation of oxidative stress-induced cell death (GO:1903201)	64	3	0.13	+	23.48	0.000322	0.0483
establishment of protein localization to membrane (GO:0090150)	238	10	0.48	+	21.05	4.47e-11	1.4e-07
modification of morphology or physiology of other organism involved in symbiotic interaction (GO:0051817)	104	4	0.21	+	19.27	6.27e-05	0.0115
nuclear-transcribed mRNA catabolic process (GO:0000956)	199	7	0.4	+	17.62	1.55e-07	7.8e-05
RNA catabolic process (GO:0006401)	245	8	0.49	+	16.36	3.19e-08	2.62e-05
mRNA catabolic process (GO:0006402)	215	7	0.43	+	16.31	2.57e-07	0.000115
protein targeting (GO:0006605)	349	10	0.7	+	14.36	1.64e-09	2.13e-06
protein localization to membrane (GO:0072657)	431	12	0.86	+	13.95	3.99e-11	1.56e-07
epithelial cell development (GO:0002064)	182	5	0.36	+	13.76	3.39e-05	0.00678
modification of morphology or physiology of other organism (GO:0035821)	149	4	0.3	+	13.45	0.000241	0.0387
rRNA processing (GO:0006364)	268	7	0.53	+	13.09	1.09e-06	0.000361
mRNA transport (GO:0051028)	154	4	0.31	+	13.01	0.000272	0.0425
transmembrane receptor protein serine/threonine kinase signaling pathway (GO:0007178)	198	5	0.4	+	12.65	5.02e-05	0.00943
rRNA metabolic process (GO:0016072)	293	7	0.58	+	11.97	1.94e-06	0.000531
nucleobase-containing compound catabolic process (GO:0034655)	408	9	0.81	+	11.05	1.06e-07	6.38e-05
regulation of symbiosis, encompassing mutualism through parasitism (GO:0043903)	227	5	0.45	+	11.04	9.43e-05	0.0169
establishment of protein localization to organelle (GO:0072594)	413	9	0.82	+	10.92	1.18e-07	6.8e-05
ribosome biogenesis (GO:0042254)	342	7	0.68	+	10.25	5.26e-06	0.00132
microtubule-based movement (GO:0007018)	298	6	0.59	+	10.09	2.9e-05	0.00587
translation (GO:0006412)	400	8	0.8	+	10.02	1.22e-06	0.000388
heterocycle catabolic process (GO:0046700)	456	9	0.91	+	9.89	2.67e-07	0.000116
cellular nitrogen compound catabolic process (GO:0044270)	458	9	0.91	+	9.84	2.77e-07	0.000117
mRNA metabolic process (GO:0016071)	682	13	1.36	+	9.55	5.13e-10	7.28e-07
aromatic compound catabolic process (GO:0019439)	473	9	0.94	+	9.53	3.61e-07	0.000144
symbiont process (GO:0044403)	737	14	1.47	+	9.52	9.83e-11	1.92e-07
peptide biosynthetic process (GO:0043043)	426	8	0.85	+	9.41	1.93e-06	0.000538
amide biosynthetic process (GO:0043604)	500	9	1	+	9.02	5.7e-07	0.000207
interspecies interaction between organisms (GO:0044419)	780	14	1.56	+	8.99	2.04e-10	3.54e-07
organic cyclic compound catabolic process (GO:1901361)	505	9	1.01	+	8.93	6.18e-07	0.000219
regulation of mRNA metabolic process (GO:1903311)	295	5	0.59	+	8.49	0.000312	0.0472
viral process (GO:0016032)	662	11	1.32	+	8.32	5.61e-08	4.38e-05
actin filament-based process (GO:0030029)	544	9	1.09	+	8.29	1.13e-06	0.000369
ncRNA processing (GO:0034470)	430	7	0.86	+	8.16	2.26e-05	0.00476
peptide metabolic process (GO:0006518)	563	9	1.12	+	8.01	1.5e-06	0.000425
RNA processing (GO:0006396)	925	14	1.85	+	7.58	1.81e-09	2.17e-06
ribonucleoprotein complex biogenesis (GO:0022613)	485	7	0.97	+	7.23	4.8e-05	0.00925
cellular amide metabolic process (GO:0043603)	727	10	1.45	+	6.89	1.37e-06	0.000403
protein localization to organelle (GO:0033365)	678	9	1.35	+	6.65	6.68e-06	0.00165
intracellular protein transport (GO:0006886)	910	12	1.82	+	6.61	1.5e-07	7.78e-05
microtubule-based process (GO:0007017)	689	9	1.38	+	6.54	7.59e-06	0.00182
enzyme linked receptor protein signaling pathway (GO:0007167)	729	9	1.46	+	6.19	1.19e-05	0.00276
ncRNA metabolic process (GO:0034660)	590	7	1.18	+	5.94	0.000161	0.0267
cellular protein localization (GO:0034613)	1468	15	2.93	+	5.12	7.65e-08	5.69e-05
cellular macromolecule localization (GO:0070727)	1478	15	2.95	+	5.08	8.36e-08	5.93e-05
establishment of protein localization (GO:0045184)	1497	15	2.99	+	5.02	9.87e-08	6.42e-05
protein transport (GO:0015031)	1424	14	2.84	+	4.93	3.81e-07	0.000149
intracellular transport (GO:0046907)	1529	15	3.05	+	4.91	1.3e-07	6.99e-05
macromolecule catabolic process (GO:0009057)	1029	10	2.05	+	4.87	2.81e-05	0.00585
peptide transport (GO:0015833)	1447	14	2.89	+	4.85	4.63e-07	0.000176
amide transport (GO:0042886)	1470	14	2.93	+	4.77	5.59e-07	0.000208
nitrogen compound transport (GO:0071705)	1740	16	3.47	+	4.61	1.03e-07	6.43e-05
establishment of localization in cell (GO:0051649)	1759	16	3.51	+	4.56	1.2e-07	6.66e-05
cellular macromolecule catabolic process (GO:0044265)	887	8	1.77	+	4.52	0.000334	0.0496
response to cytokine (GO:0034097)	1069	9	2.13	+	4.22	0.000223	0.0363
negative regulation of gene expression (GO:0010629)	1669	14	3.33	+	4.2	2.52e-06	0.000678
protein localization (GO:0008104)	2032	16	4.06	+	3.94	8.44e-07	0.000286
cellular localization (GO:0051641)	2346	18	4.68	+	3.84	1.82e-07	8.88e-05
macromolecule localization (GO:0033036)	2349	18	4.69	+	3.84	1.86e-07	8.78e-05
organic substance transport (GO:0071702)	2095	16	4.18	+	3.83	1.27e-06	0.000396
negative regulation of metabolic process (GO:0009892)	2792	21	5.57	+	3.77	1.27e-08	1.16e-05
organonitrogen compound biosynthetic process (GO:1901566)	1488	11	2.97	+	3.7	0.000124	0.0215
multi-organism process (GO:0051704)	2402	17	4.79	+	3.55	1.47e-06	0.000425
negative regulation of macromolecule metabolic process (GO:0010605)	2554	18	5.1	+	3.53	6.51e-07	0.000226
organic substance catabolic process (GO:1901575)	1721	12	3.44	+	3.49	9.84e-05	0.0174
vesicle-mediated transport (GO:0016192)	1921	12	3.83	+	3.13	0.000277	0.0427
regulation of cellular component organization (GO:0051128)	2383	14	4.76	+	2.94	0.000139	0.0235
cellular component biogenesis (GO:0044085)	2731	16	5.45	+	2.94	3.84e-05	0.00758
RNA metabolic process (GO:0016070)	3514	20	7.01	+	2.85	3.41e-06	0.000886
cellular nitrogen compound biosynthetic process (GO:0044271)	3599	20	7.18	+	2.78	4.97e-06	0.00127
gene expression (GO:0010467)	3841	21	7.67	+	2.74	3.13e-06	0.000828
regulation of gene expression (GO:0010468)	4746	25	9.47	+	2.64	2.85e-07	0.000117
negative regulation of biological process (GO:0048519)	5079	26	10.14	+	2.56	2.27e-07	0.000104
nucleic acid metabolic process (GO:0090304)	4034	20	8.05	+	2.48	2.89e-05	0.00593
transport (GO:0006810)	4446	22	8.87	+	2.48	8.32e-06	0.00197
cellular macromolecule biosynthetic process (GO:0034645)	3718	18	7.42	+	2.43	0.00013	0.0223
establishment of localization (GO:0051234)	4559	22	9.1	+	2.42	1.27e-05	0.00287
nucleobase-containing compound metabolic process (GO:0006139)	4600	22	9.18	+	2.4	1.48e-05	0.00324
macromolecule biosynthetic process (GO:0009059)	3776	18	7.54	+	2.39	0.000159	0.0267
heterocycle metabolic process (GO:0046483)	4780	22	9.54	+	2.31	4.7e-05	0.00916
cellular nitrogen compound metabolic process (GO:0034641)	5248	24	10.48	+	2.29	1.46e-05	0.00326
cellular aromatic compound metabolic process (GO:0006725)	4818	22	9.62	+	2.29	4.91e-05	0.00934
regulation of macromolecule metabolic process (GO:0060255)	6316	28	12.61	+	2.22	1.36e-06	0.000416
organic cyclic compound metabolic process (GO:1901360)	5038	22	10.06	+	2.19	7.55e-05	0.0137
cellular component organization or biogenesis (GO:0071840)	5795	25	11.57	+	2.16	1.56e-05	0.00334
regulation of metabolic process (GO:0019222)	6818	29	13.61	+	2.13	1.36e-06	0.000409
nitrogen compound metabolic process (GO:0006807)	8739	30	17.44	+	1.72	0.000116	0.0203
regulation of biological process (GO:0050789)	11674	37	23.3	+	1.59	7.5e-06	0.00183
biological regulation (GO:0065007)	12292	37	24.53	+	1.51	5.21e-05	0.00968
