# Supplementary material for: Comprehensive analysis of the BC200 ribonucleoprotein reveals a reciprocal regulatory function with CSDE1/UNR
Source: Nucleic Acids Res. 2018 Sep 22;46(21):11575–91. doi: 10.1093/nar/gky860 (PMC6265466; doi:10.1093/nar/gky860)
Supplement: Supplementary Data [file gky860_supplemental_files.zip › Supplementary File 3 - GO Enrichment MCF7 & MEF.xlsx]

## Sheet: MCF7 BC200
Analysis Type:	PANTHER Overrepresentation Test (Released 20171205)
Annotation Version and Release Date:	GO Ontology database Released 2018-04-04
Analyzed List:	upload_1 (Homo sapiens)
Reference List:	Homo sapiens (all genes in database)
Test Type:	FISHER
GO biological process complete	Homo sapiens - REFLIST (21042)	upload_1 (86)	upload_1 (expected)	upload_1 (over/under)	upload_1 (fold Enrichment)	upload_1 (raw P-value)	upload_1 (FDR)
CRD-mediated mRNA stabilization (GO:0070934)	5	4	0.02	+	> 100	3.17e-08	1.05e-05
protein localization to cytoplasmic stress granule (GO:1903608)	7	4	0.03	+	> 100	8.26e-08	2.22e-05
positive regulation of interferon-beta secretion (GO:0035549)	5	2	0.02	+	97.87	0.000339	0.0319
positive regulation of interferon-alpha secretion (GO:1902741)	8	3	0.03	+	91.75	1.05e-05	0.00167
regulation of interferon-alpha secretion (GO:1902739)	8	3	0.03	+	91.75	1.05e-05	0.00165
positive regulation of DNA topoisomerase (ATP-hydrolyzing) activity (GO:2000373)	6	2	0.02	+	81.56	0.000451	0.0412
regulation of DNA topoisomerase (ATP-hydrolyzing) activity (GO:2000371)	6	2	0.02	+	81.56	0.000451	0.0409
regulation of interferon-beta secretion (GO:0035547)	6	2	0.02	+	81.56	0.000451	0.0407
bundle of His cell-Purkinje myocyte adhesion involved in cell communication (GO:0086073)	6	2	0.02	+	81.56	0.000451	0.0405
innate immune response in mucosa (GO:0002227)	20	5	0.08	+	61.17	4.95e-08	1.48e-05
cellular response to exogenous dsRNA (GO:0071360)	16	3	0.07	+	45.88	6.02e-05	0.00728
alternative mRNA splicing, via spliceosome (GO:0000380)	16	3	0.07	+	45.88	6.02e-05	0.00722
positive regulation of interferon-alpha production (GO:0032727)	23	4	0.09	+	42.55	4.18e-06	0.000741
mucosal immune response (GO:0002385)	29	5	0.12	+	42.19	2.52e-07	6.04e-05
organ or tissue specific immune response (GO:0002251)	31	5	0.13	+	39.46	3.39e-07	7.67e-05
RNA stabilization (GO:0043489)	44	7	0.18	+	38.93	1.45e-09	6.09e-07
mRNA stabilization (GO:0048255)	40	6	0.16	+	36.7	3.13e-08	1.06e-05
nucleosome assembly (GO:0006334)	118	17	0.48	+	35.25	4.79e-21	7.48e-17
positive regulation of viral genome replication (GO:0045070)	35	5	0.14	+	34.95	5.84e-07	0.000127
regulation of interferon-alpha production (GO:0032647)	29	4	0.12	+	33.75	9.57e-06	0.00154
negative regulation of RNA catabolic process (GO:1902369)	53	7	0.22	+	32.32	4.68e-09	1.74e-06
response to interferon-alpha (GO:0035455)	23	3	0.09	+	31.91	0.000158	0.017
RNA secondary structure unwinding (GO:0010501)	46	6	0.19	+	31.91	6.68e-08	1.89e-05
antibacterial humoral response (GO:0019731)	39	5	0.16	+	31.37	9.52e-07	0.000195
negative regulation of mRNA catabolic process (GO:1902373)	47	6	0.19	+	31.24	7.5e-08	2.09e-05
chromatin assembly (GO:0031497)	135	17	0.55	+	30.81	3.86e-20	3.01e-16
positive regulation of interferon-beta production (GO:0032728)	32	4	0.13	+	30.58	1.36e-05	0.00207
nucleosome organization (GO:0034728)	150	17	0.61	+	27.73	1.99e-19	1.03e-15
chromatin assembly or disassembly (GO:0006333)	156	17	0.64	+	26.66	3.66e-19	1.43e-15
regulation of viral genome replication (GO:0045069)	88	9	0.36	+	25.02	2.13e-10	1.23e-07
DNA packaging (GO:0006323)	178	17	0.73	+	23.37	2.88e-18	7.48e-15
antimicrobial humoral immune response mediated by antimicrobial peptide (GO:0061844)	54	5	0.22	+	22.66	4.18e-06	0.000733
negative regulation of mRNA metabolic process (GO:1903312)	79	7	0.32	+	21.68	5.98e-08	1.73e-05
response to exogenous dsRNA (GO:0043330)	46	4	0.19	+	21.28	5.11e-05	0.00632
positive regulation of viral life cycle (GO:1903902)	58	5	0.24	+	21.09	5.8e-06	0.000983
protein-DNA complex assembly (GO:0065004)	206	17	0.84	+	20.19	2.83e-17	6.31e-14
regulation of interferon-beta production (GO:0032648)	49	4	0.2	+	19.97	6.43e-05	0.0076
regulation of mRNA splicing, via spliceosome (GO:0048024)	82	6	0.34	+	17.9	1.58e-06	0.00029
DNA conformation change (GO:0071103)	260	19	1.06	+	17.88	2.63e-18	8.21e-15
regulation of viral life cycle (GO:1903900)	137	10	0.56	+	17.86	4.4e-10	2.02e-07
homotypic cell-cell adhesion (GO:0034109)	55	4	0.22	+	17.79	9.82e-05	0.0112
negative regulation of viral genome replication (GO:0045071)	55	4	0.22	+	17.79	9.82e-05	0.0111
protein-DNA complex subunit organization (GO:0071824)	239	17	0.98	+	17.4	2.9e-16	5.65e-13
regulation of defense response to virus (GO:0050688)	72	5	0.29	+	16.99	1.56e-05	0.00232
positive regulation of type I interferon production (GO:0032481)	75	5	0.31	+	16.31	1.88e-05	0.00269
regulation of mRNA processing (GO:0050684)	121	8	0.49	+	16.18	5.52e-08	1.63e-05
regulation of RNA stability (GO:0043487)	171	11	0.7	+	15.74	2e-10	1.25e-07
negative regulation of viral life cycle (GO:1903901)	79	5	0.32	+	15.49	2.38e-05	0.00338
regulation of mRNA stability (GO:0043488)	163	10	0.67	+	15.01	2.16e-09	8.64e-07
cell killing (GO:0001906)	82	5	0.34	+	14.92	2.82e-05	0.0038
positive regulation of mRNA metabolic process (GO:1903313)	66	4	0.27	+	14.83	0.000191	0.02
regulation of mRNA catabolic process (GO:0061013)	184	11	0.75	+	14.63	4.18e-10	2.04e-07
antimicrobial humoral response (GO:0019730)	101	6	0.41	+	14.54	4.96e-06	0.00085
positive regulation of viral process (GO:0048524)	104	6	0.43	+	14.12	5.82e-06	0.000976
defense response to Gram-positive bacterium (GO:0050830)	89	5	0.36	+	13.75	4.1e-05	0.0052
regulation of type I interferon production (GO:0032479)	125	7	0.51	+	13.7	1.13e-06	0.00022
regulation of viral process (GO:0050792)	198	11	0.81	+	13.59	8.72e-10	3.78e-07
mRNA splicing, via spliceosome (GO:0000398)	289	16	1.18	+	13.55	9.35e-14	1.33e-10
RNA splicing, via transesterification reactions with bulged adenosine as nucleophile (GO:0000377)	289	16	1.18	+	13.55	9.35e-14	1.22e-10
RNA splicing, via transesterification reactions (GO:0000375)	292	16	1.19	+	13.41	1.09e-13	1.21e-10
defense response to virus (GO:0051607)	184	10	0.75	+	13.3	6.53e-09	2.37e-06
regulation of mRNA metabolic process (GO:1903311)	295	16	1.21	+	13.27	1.26e-13	1.31e-10
negative regulation of translation (GO:0017148)	149	8	0.61	+	13.14	2.52e-07	5.97e-05
negative regulation of viral process (GO:0048525)	97	5	0.4	+	12.61	6.07e-05	0.00723
regulation of RNA splicing (GO:0043484)	123	6	0.5	+	11.94	1.45e-05	0.00218
negative regulation of cellular amide metabolic process (GO:0034249)	165	8	0.67	+	11.86	5.3e-07	0.000118
regulation of symbiosis, encompassing mutualism through parasitism (GO:0043903)	227	11	0.93	+	11.86	3.42e-09	1.3e-06
response to virus (GO:0009615)	273	13	1.12	+	11.65	1.41e-10	9.14e-08
response to dsRNA (GO:0043331)	84	4	0.34	+	11.65	0.00046	0.041
RNA splicing (GO:0008380)	401	18	1.64	+	10.98	6.95e-14	1.08e-10
modification of morphology or physiology of other organism (GO:0035821)	149	6	0.61	+	9.85	4.1e-05	0.00524
positive regulation of multi-organism process (GO:0043902)	178	7	0.73	+	9.62	1.06e-05	0.00165
mRNA processing (GO:0006397)	467	18	1.91	+	9.43	8.29e-13	7.61e-10
regulation of response to biotic stimulus (GO:0002831)	134	5	0.55	+	9.13	0.00026	0.0254
posttranscriptional regulation of gene expression (GO:0010608)	551	20	2.25	+	8.88	1.08e-13	1.3e-10
regulation of translation (GO:0006417)	416	15	1.7	+	8.82	2.01e-10	1.21e-07
regulation of cellular amide metabolic process (GO:0034248)	460	16	1.88	+	8.51	7.8e-11	5.53e-08
negative regulation of multi-organism process (GO:0043901)	178	6	0.73	+	8.25	0.000106	0.0118
regulation of multi-organism process (GO:0043900)	399	13	1.63	+	7.97	1.17e-08	4.15e-06
mRNA metabolic process (GO:0016071)	682	22	2.79	+	7.89	5.23e-14	9.06e-11
defense response to other organism (GO:0098542)	498	16	2.04	+	7.86	2.41e-10	1.34e-07
gene silencing (GO:0016458)	158	5	0.65	+	7.74	0.000541	0.0477
nuclear-transcribed mRNA catabolic process (GO:0000956)	199	6	0.81	+	7.38	0.000191	0.0199
negative regulation of cellular catabolic process (GO:0031330)	234	7	0.96	+	7.32	5.75e-05	0.00701
RNA catabolic process (GO:0006401)	245	7	1	+	6.99	7.62e-05	0.00893
chromatin organization (GO:0006325)	705	20	2.88	+	6.94	8.62e-12	6.72e-09
mRNA catabolic process (GO:0006402)	215	6	0.88	+	6.83	0.000287	0.0273
ribonucleoprotein complex assembly (GO:0022618)	216	6	0.88	+	6.8	0.000294	0.0278
cellular protein-containing complex assembly (GO:0034622)	866	23	3.54	+	6.5	6.48e-13	6.32e-10
ribonucleoprotein complex subunit organization (GO:0071826)	229	6	0.94	+	6.41	0.000398	0.0372
negative regulation of catabolic process (GO:0009895)	275	7	1.12	+	6.23	0.000153	0.0166
RNA processing (GO:0006396)	925	23	3.78	+	6.08	2.43e-12	2.1e-09
neutrophil degranulation (GO:0043312)	483	12	1.97	+	6.08	7.6e-07	0.00016
innate immune response (GO:0045087)	765	19	3.13	+	6.08	2.8e-10	1.51e-07
neutrophil activation involved in immune response (GO:0002283)	487	12	1.99	+	6.03	8.27e-07	0.000172
neutrophil activation (GO:0042119)	495	12	2.02	+	5.93	9.77e-07	0.000198
neutrophil mediated immunity (GO:0002446)	496	12	2.03	+	5.92	9.98e-07	0.0002
granulocyte activation (GO:0036230)	499	12	2.04	+	5.88	1.06e-06	0.00021
leukocyte degranulation (GO:0043299)	505	12	2.06	+	5.81	1.2e-06	0.000231
myeloid cell activation involved in immune response (GO:0002275)	515	12	2.1	+	5.7	1.46e-06	0.000275
myeloid leukocyte mediated immunity (GO:0002444)	517	12	2.11	+	5.68	1.52e-06	0.000283
immune effector process (GO:0002252)	1038	24	4.24	+	5.66	3.28e-12	2.69e-09
interspecies interaction between organisms (GO:0044419)	780	18	3.19	+	5.65	2.76e-09	1.08e-06
response to biotic stimulus (GO:0009607)	921	21	3.76	+	5.58	1.26e-10	8.55e-08
response to other organism (GO:0051707)	881	20	3.6	+	5.55	4.08e-10	2.05e-07
viral process (GO:0016032)	662	15	2.71	+	5.54	8.73e-08	2.31e-05
response to external biotic stimulus (GO:0043207)	883	20	3.61	+	5.54	4.24e-10	2.01e-07
myeloid leukocyte activation (GO:0002274)	566	12	2.31	+	5.19	3.79e-06	0.00068
chromosome organization (GO:0051276)	1080	22	4.41	+	4.98	3.41e-10	1.77e-07
symbiont process (GO:0044403)	737	15	3.01	+	4.98	3.37e-07	7.73e-05
leukocyte activation involved in immune response (GO:0002366)	607	12	2.48	+	4.84	7.61e-06	0.00125
cell activation involved in immune response (GO:0002263)	611	12	2.5	+	4.81	8.12e-06	0.00132
cellular response to organic cyclic compound (GO:0071407)	508	9	2.08	+	4.33	0.000254	0.0251
regulated exocytosis (GO:0045055)	700	12	2.86	+	4.19	3.05e-05	0.00406
defense response (GO:0006952)	1325	22	5.42	+	4.06	1.39e-08	4.82e-06
leukocyte mediated immunity (GO:0002443)	745	12	3.04	+	3.94	5.52e-05	0.00677
immune response (GO:0006955)	1803	29	7.37	+	3.94	6.54e-11	4.86e-08
regulation of cellular catabolic process (GO:0031329)	813	13	3.32	+	3.91	2.82e-05	0.00383
protein ubiquitination (GO:0016567)	712	11	2.91	+	3.78	0.000166	0.0176
exocytosis (GO:0006887)	794	12	3.25	+	3.7	0.0001	0.0112
protein-containing complex assembly (GO:0065003)	1528	23	6.25	+	3.68	3.63e-08	1.16e-05
negative regulation of gene expression (GO:0010629)	1669	24	6.82	+	3.52	3.98e-08	1.24e-05
positive regulation of RNA metabolic process (GO:0051254)	1540	22	6.29	+	3.5	1.91e-07	4.81e-05
regulation of catabolic process (GO:0009894)	920	13	3.76	+	3.46	9.78e-05	0.0112
protein modification by small protein conjugation (GO:0032446)	797	11	3.26	+	3.38	0.000428	0.0393
leukocyte activation (GO:0045321)	882	12	3.6	+	3.33	0.000262	0.0254
cell activation (GO:0001775)	1029	14	4.21	+	3.33	7.65e-05	0.0089
response to organic cyclic compound (GO:0014070)	888	12	3.63	+	3.31	0.000279	0.0268
multi-organism process (GO:0051704)	2402	32	9.82	+	3.26	5.65e-10	2.52e-07
protein-containing complex subunit organization (GO:0043933)	1802	24	7.36	+	3.26	1.65e-07	4.23e-05
response to external stimulus (GO:0009605)	1959	26	8.01	+	3.25	4.54e-08	1.39e-05
positive regulation of gene expression (GO:0010628)	1858	24	7.59	+	3.16	2.89e-07	6.74e-05
protein modification by small protein conjugation or removal (GO:0070647)	1017	13	4.16	+	3.13	0.000259	0.0254
positive regulation of nucleobase-containing compound metabolic process (GO:0045935)	1754	22	7.17	+	3.07	1.69e-06	0.000306
immune system process (GO:0002376)	2670	33	10.91	+	3.02	1.83e-09	7.5e-07
positive regulation of transcription by RNA polymerase II (GO:0045944)	1140	14	4.66	+	3	0.000221	0.0224
positive regulation of nucleic acid-templated transcription (GO:1903508)	1466	18	5.99	+	3	2.42e-05	0.00339
positive regulation of transcription, DNA-templated (GO:0045893)	1466	18	5.99	+	3	2.42e-05	0.00336
positive regulation of RNA biosynthetic process (GO:1902680)	1467	18	6	+	3	2.44e-05	0.00336
response to cytokine (GO:0034097)	1069	13	4.37	+	2.98	0.000416	0.0384
cellular component assembly (GO:0022607)	2461	29	10.06	+	2.88	7.68e-08	2.1e-05
negative regulation of cellular macromolecule biosynthetic process (GO:2000113)	1365	16	5.58	+	2.87	0.000126	0.0139
positive regulation of macromolecule biosynthetic process (GO:0010557)	1711	20	6.99	+	2.86	1.58e-05	0.0023
negative regulation of macromolecule biosynthetic process (GO:0010558)	1436	16	5.87	+	2.73	0.000224	0.0226
cellular component biogenesis (GO:0044085)	2731	30	11.16	+	2.69	1.96e-07	4.86e-05
positive regulation of cellular biosynthetic process (GO:0031328)	1823	20	7.45	+	2.68	3.9e-05	0.00503
positive regulation of biosynthetic process (GO:0009891)	1851	20	7.57	+	2.64	4.83e-05	0.00602
negative regulation of cellular biosynthetic process (GO:0031327)	1518	16	6.2	+	2.58	0.000415	0.0386
negative regulation of biosynthetic process (GO:0009890)	1540	16	6.29	+	2.54	0.000486	0.0431
organelle organization (GO:0006996)	3409	34	13.93	+	2.44	2.07e-07	5.05e-05
negative regulation of macromolecule metabolic process (GO:0010605)	2554	25	10.44	+	2.4	3.59e-05	0.00466
RNA metabolic process (GO:0016070)	3514	34	14.36	+	2.37	5.62e-07	0.000123
regulation of RNA metabolic process (GO:0051252)	4024	38	16.45	+	2.31	1.16e-07	3.02e-05
nucleic acid metabolic process (GO:0090304)	4034	37	16.49	+	2.24	5.86e-07	0.000125
regulation of gene expression (GO:0010468)	4746	43	19.4	+	2.22	3.23e-08	1.05e-05
response to stress (GO:0006950)	3456	31	14.12	+	2.19	1.23e-05	0.00188
negative regulation of metabolic process (GO:0009892)	2792	25	11.41	+	2.19	0.000161	0.0172
positive regulation of macromolecule metabolic process (GO:0010604)	3085	27	12.61	+	2.14	8.6e-05	0.00994
regulation of nucleobase-containing compound metabolic process (GO:0019219)	4353	38	17.79	+	2.14	1.38e-06	0.000262
regulation of cellular macromolecule biosynthetic process (GO:2000112)	4219	36	17.24	+	2.09	4.51e-06	0.000781
regulation of macromolecule biosynthetic process (GO:0010556)	4313	36	17.63	+	2.04	6.59e-06	0.00109
gene expression (GO:0010467)	3841	32	15.7	+	2.04	3.35e-05	0.00439
positive regulation of metabolic process (GO:0009893)	3309	27	13.52	+	2	0.00028	0.0268
nucleobase-containing compound metabolic process (GO:0006139)	4600	37	18.8	+	1.97	1.12e-05	0.00172
regulation of cellular biosynthetic process (GO:0031326)	4488	36	18.34	+	1.96	1.73e-05	0.0025
regulation of transcription, DNA-templated (GO:0006355)	3780	30	15.45	+	1.94	0.000189	0.0199
regulation of biosynthetic process (GO:0009889)	4559	36	18.63	+	1.93	3.17e-05	0.00419
regulation of nucleic acid-templated transcription (GO:1903506)	3802	30	15.54	+	1.93	0.000201	0.0206
regulation of RNA biosynthetic process (GO:2001141)	3810	30	15.57	+	1.93	0.000206	0.021
heterocycle metabolic process (GO:0046483)	4780	37	19.54	+	1.89	2.81e-05	0.00385
cellular aromatic compound metabolic process (GO:0006725)	4818	37	19.69	+	1.88	4.65e-05	0.00585
organic cyclic compound metabolic process (GO:1901360)	5038	37	20.59	+	1.8	0.000112	0.0124
cellular nitrogen compound metabolic process (GO:0034641)	5248	37	21.45	+	1.73	0.000252	0.025
cellular component organization (GO:0016043)	5565	39	22.74	+	1.71	0.000191	0.0198
cellular component organization or biogenesis (GO:0071840)	5795	40	23.68	+	1.69	0.00023	0.023
regulation of macromolecule metabolic process (GO:0060255)	6316	43	25.81	+	1.67	0.000129	0.0141
macromolecule metabolic process (GO:0043170)	7831	52	32.01	+	1.62	1.58e-05	0.00232

## Sheet: MEF BC200
Analysis Type:	PANTHER Overrepresentation Test (Released 20171205)
Annotation Version and Release Date:	GO Ontology database Released 2018-04-04
Analyzed List:	upload_1 (Homo sapiens)
Reference List:	Homo sapiens (all genes in database)
Test Type:	FISHER
GO biological process complete	Homo sapiens - REFLIST (21042)	upload_1 (102)	upload_1 (expected)	upload_1 (over/under)	upload_1 (fold Enrichment)	upload_1 (raw P-value)	upload_1 (FDR)
positive regulation of telomerase RNA reverse transcriptase activity (GO:1905663)	2	2	0.01	+	> 100	0.000137	0.00979
regulation of telomerase RNA reverse transcriptase activity (GO:1905661)	2	2	0.01	+	> 100	0.000137	0.00974
CRD-mediated mRNA stabilization (GO:0070934)	5	5	0.02	+	> 100	5.85e-10	1.25e-07
protein localization to cytoplasmic stress granule (GO:1903608)	7	4	0.03	+	> 100	1.64e-07	2.51e-05
regulation of RNA interference (GO:1900368)	4	2	0.02	+	> 100	0.000341	0.0225
targeting of mRNA for destruction involved in RNA interference (GO:0030423)	4	2	0.02	+	> 100	0.000341	0.0224
histone H3-K27 trimethylation (GO:0098532)	6	3	0.03	+	> 100	8.96e-06	0.000885
negative regulation of defense response to virus by host (GO:0050689)	5	2	0.02	+	82.52	0.000476	0.0303
small RNA loading onto RISC (GO:0070922)	9	3	0.04	+	68.76	2.32e-05	0.00208
positive regulation of DNA topoisomerase (ATP-hydrolyzing) activity (GO:2000373)	6	2	0.03	+	68.76	0.000633	0.0386
regulation of DNA topoisomerase (ATP-hydrolyzing) activity (GO:2000371)	6	2	0.03	+	68.76	0.000633	0.0384
nucleosome positioning (GO:0016584)	9	3	0.04	+	68.76	2.32e-05	0.00207
alternative mRNA splicing, via spliceosome (GO:0000380)	16	5	0.08	+	64.47	4.53e-08	7.85e-06
G-quadruplex DNA unwinding (GO:0044806)	7	2	0.03	+	58.94	0.000811	0.0469
miRNA loading onto RISC involved in gene silencing by miRNA (GO:0035280)	7	2	0.03	+	58.94	0.000811	0.0467
histone H3-K27 methylation (GO:0070734)	11	3	0.05	+	56.26	3.82e-05	0.00313
pre-miRNA processing (GO:0031054)	13	3	0.06	+	47.61	5.83e-05	0.00457
RNA interference (GO:0016246)	13	3	0.06	+	47.61	5.83e-05	0.00455
positive regulation of viral genome replication (GO:0045070)	35	8	0.17	+	47.15	2.8e-11	7.4e-09
RNA stabilization (GO:0043489)	44	10	0.21	+	46.89	8.72e-14	3.68e-11
mRNA stabilization (GO:0048255)	40	9	0.19	+	46.42	1.73e-12	5.39e-10
histone H3-K4 trimethylation (GO:0080182)	15	3	0.07	+	41.26	8.44e-05	0.00627
negative regulation of mRNA catabolic process (GO:1902373)	47	9	0.23	+	39.5	6.2e-12	1.76e-09
negative regulation of mRNA splicing, via spliceosome (GO:0048025)	21	4	0.1	+	39.29	5.97e-06	0.000617
negative regulation of RNA catabolic process (GO:1902369)	53	10	0.26	+	38.92	4.49e-13	1.56e-10
RNA secondary structure unwinding (GO:0010501)	46	8	0.22	+	35.88	1.92e-10	4.28e-08
negative regulation of defense response to virus (GO:0050687)	24	4	0.12	+	34.38	9.56e-06	0.000938
miRNA metabolic process (GO:0010586)	18	3	0.09	+	34.38	0.000136	0.00974
negative regulation of mRNA metabolic process (GO:1903312)	79	13	0.38	+	33.95	5.67e-16	4.42e-13
negative regulation of RNA splicing (GO:0033119)	26	4	0.13	+	31.74	1.27e-05	0.00121
negative regulation of telomere maintenance via telomerase (GO:0032211)	21	3	0.1	+	29.47	0.000205	0.0141
production of miRNAs involved in gene silencing by miRNA (GO:0035196)	28	4	0.14	+	29.47	1.65e-05	0.00153
positive regulation of viral life cycle (GO:1903902)	58	8	0.28	+	28.45	1.01e-09	2.1e-07
regulation of viral genome replication (GO:0045069)	88	12	0.43	+	28.13	6.04e-14	2.69e-11
regulation of mRNA splicing, via spliceosome (GO:0048024)	82	11	0.4	+	27.67	8.32e-13	2.82e-10
positive regulation of interferon-alpha production (GO:0032727)	23	3	0.11	+	26.91	0.000261	0.0176
production of small RNA involved in gene silencing by RNA (GO:0070918)	31	4	0.15	+	26.62	2.38e-05	0.0021
negative regulation of mRNA processing (GO:0050686)	31	4	0.15	+	26.62	2.38e-05	0.00209
dsRNA fragmentation (GO:0031050)	31	4	0.15	+	26.62	2.38e-05	0.00208
cellular response to dsRNA (GO:0071359)	53	6	0.26	+	23.35	3.98e-07	5.59e-05
regulation of mRNA processing (GO:0050684)	121	13	0.59	+	22.16	8.52e-14	3.69e-11
peptidyl-lysine trimethylation (GO:0018023)	28	3	0.14	+	22.1	0.000444	0.0286
negative regulation of telomere maintenance via telomere lengthening (GO:1904357)	28	3	0.14	+	22.1	0.000444	0.0285
regulation of alternative mRNA splicing, via spliceosome (GO:0000381)	47	5	0.23	+	21.95	5.14e-06	0.000542
regulation of interferon-alpha production (GO:0032647)	29	3	0.14	+	21.34	0.000488	0.0307
posttranscriptional gene silencing by RNA (GO:0035194)	52	5	0.25	+	19.84	8.12e-06	0.000812
platelet aggregation (GO:0070527)	42	4	0.2	+	19.65	7.13e-05	0.00548
response to dsRNA (GO:0043331)	84	8	0.41	+	19.65	1.48e-08	2.68e-06
regulation of viral life cycle (GO:1903900)	137	13	0.66	+	19.58	3.7e-13	1.34e-10
posttranscriptional gene silencing (GO:0016441)	53	5	0.26	+	19.46	8.85e-06	0.00088
negative regulation of translation (GO:0017148)	149	14	0.72	+	19.38	4.92e-14	2.33e-11
positive regulation of interferon-beta production (GO:0032728)	32	3	0.16	+	19.34	0.000638	0.0386
histone H3-K4 methylation (GO:0051568)	32	3	0.16	+	19.34	0.000638	0.0384
mRNA splicing, via spliceosome (GO:0000398)	289	27	1.4	+	19.27	2.19e-26	8.54e-23
RNA splicing, via transesterification reactions with bulged adenosine as nucleophile (GO:0000377)	289	27	1.4	+	19.27	2.19e-26	6.83e-23
RNA splicing, via transesterification reactions (GO:0000375)	292	27	1.42	+	19.08	2.83e-26	7.35e-23
negative regulation of viral genome replication (GO:0045071)	55	5	0.27	+	18.75	1.05e-05	0.00102
positive regulation of gene expression, epigenetic (GO:0045815)	55	5	0.27	+	18.75	1.05e-05	0.00101
regulation of RNA splicing (GO:0043484)	123	11	0.6	+	18.45	4.77e-11	1.16e-08
gene silencing by miRNA (GO:0035195)	45	4	0.22	+	18.34	9.15e-05	0.00677
negative regulation of response to biotic stimulus (GO:0002832)	45	4	0.22	+	18.34	9.15e-05	0.00674
regulation of RNA stability (GO:0043487)	171	15	0.83	+	18.1	1.48e-14	8.54e-12
regulation of telomere maintenance (GO:0032204)	80	7	0.39	+	18.05	2.1e-07	3.12e-05
gene silencing by RNA (GO:0031047)	80	7	0.39	+	18.05	2.1e-07	3.09e-05
response to exogenous dsRNA (GO:0043330)	46	4	0.22	+	17.94	9.91e-05	0.00726
positive regulation of viral process (GO:0048524)	104	9	0.5	+	17.85	3.89e-09	7.69e-07
regulation of mRNA stability (GO:0043488)	163	14	0.79	+	17.72	1.55e-13	6.03e-11
negative regulation of cellular amide metabolic process (GO:0034249)	165	14	0.8	+	17.5	1.81e-13	6.71e-11
regulation of mRNA metabolic process (GO:1903311)	295	25	1.43	+	17.48	1.84e-23	3.59e-20
regulation of defense response to virus (GO:0050688)	72	6	0.35	+	17.19	2.11e-06	0.000247
regulation of mRNA catabolic process (GO:0061013)	184	15	0.89	+	16.82	4.03e-14	1.96e-11
positive regulation of telomere maintenance (GO:0032206)	50	4	0.24	+	16.5	0.000134	0.00969
negative regulation of viral life cycle (GO:1903901)	79	6	0.38	+	15.67	3.49e-06	0.000384
positive regulation of mRNA metabolic process (GO:1903313)	66	5	0.32	+	15.63	2.39e-05	0.00207
homotypic cell-cell adhesion (GO:0034109)	55	4	0.27	+	15	0.000189	0.0132
cardiac muscle cell development (GO:0055013)	55	4	0.27	+	15	0.000189	0.0131
positive regulation of translation (GO:0045727)	124	9	0.6	+	14.97	1.64e-08	2.94e-06
RNA splicing (GO:0008380)	401	29	1.94	+	14.92	2.12e-25	4.73e-22
regulation of viral process (GO:0050792)	198	14	0.96	+	14.59	1.84e-12	5.64e-10
mRNA processing (GO:0006397)	467	32	2.26	+	14.14	2.12e-27	1.1e-23
positive regulation of type I interferon production (GO:0032481)	75	5	0.36	+	13.75	4.27e-05	0.00347
cardiac cell development (GO:0055006)	60	4	0.29	+	13.75	0.00026	0.0175
regulation of telomere maintenance via telomere lengthening (GO:1904356)	61	4	0.3	+	13.53	0.000276	0.0185
positive regulation of cellular amide metabolic process (GO:0034250)	144	9	0.7	+	12.89	5.54e-08	9.5e-06
negative regulation of viral process (GO:0048525)	97	6	0.47	+	12.76	1.06e-05	0.00102
positive regulation of multi-organism process (GO:0043902)	178	11	0.86	+	12.75	1.91e-09	3.82e-07
regulation of symbiosis, encompassing mutualism through parasitism (GO:0043903)	227	14	1.1	+	12.72	1.05e-11	2.91e-09
mRNA metabolic process (GO:0016071)	682	41	3.31	+	12.4	2.04e-33	1.59e-29
epithelial to mesenchymal transition (GO:0001837)	67	4	0.32	+	12.32	0.000387	0.0253
regulation of posttranscriptional gene silencing (GO:0060147)	86	5	0.42	+	11.99	7.92e-05	0.00597
regulation of gene silencing by RNA (GO:0060966)	86	5	0.42	+	11.99	7.92e-05	0.00594
osteoblast differentiation (GO:0001649)	122	7	0.59	+	11.84	3.05e-06	0.000342
gene silencing (GO:0016458)	158	9	0.77	+	11.75	1.18e-07	1.89e-05
interaction with symbiont (GO:0051702)	71	4	0.34	+	11.62	0.000477	0.0303
regulation of type I interferon production (GO:0032479)	125	7	0.61	+	11.55	3.55e-06	0.000388
regulation of translation (GO:0006417)	416	23	2.02	+	11.41	1.03e-17	1.07e-14
regulation of gene expression, epigenetic (GO:0040029)	223	12	1.08	+	11.1	1.5e-09	3.08e-07
regulation of cellular amide metabolic process (GO:0034248)	460	24	2.23	+	10.76	6.39e-18	7.13e-15
mRNA transport (GO:0051028)	154	8	0.75	+	10.72	1.19e-06	0.000148
chromatin assembly (GO:0031497)	135	7	0.65	+	10.7	5.76e-06	0.000599
response to virus (GO:0009615)	273	14	1.32	+	10.58	1.07e-10	2.54e-08
nucleosome assembly (GO:0006334)	118	6	0.57	+	10.49	3.06e-05	0.00258
posttranscriptional regulation of gene expression (GO:0010608)	551	28	2.67	+	10.48	1.34e-20	1.9e-17
negative regulation of multi-organism process (GO:0043901)	178	9	0.86	+	10.43	3.08e-07	4.41e-05
nuclear-transcribed mRNA catabolic process (GO:0000956)	199	10	0.96	+	10.37	6.93e-08	1.18e-05
RNA processing (GO:0006396)	925	46	4.48	+	10.26	2.13e-34	3.32e-30
positive regulation of response to DNA damage stimulus (GO:2001022)	81	4	0.39	+	10.19	0.000766	0.0451
RNA catabolic process (GO:0006401)	245	12	1.19	+	10.1	4.13e-09	7.95e-07
regulation of gene silencing by miRNA (GO:0060964)	83	4	0.4	+	9.94	0.000836	0.0478
regulation of DNA biosynthetic process (GO:2000278)	104	5	0.5	+	9.92	0.000186	0.013
negative regulation of cellular catabolic process (GO:0031330)	234	11	1.13	+	9.7	2.85e-08	5.04e-06
viral gene expression (GO:0019080)	128	6	0.62	+	9.67	4.74e-05	0.00383
mRNA catabolic process (GO:0006402)	215	10	1.04	+	9.6	1.38e-07	2.18e-05
regulation of gene silencing (GO:0060968)	108	5	0.52	+	9.55	0.00022	0.015
ribonucleoprotein complex assembly (GO:0022618)	216	10	1.05	+	9.55	1.44e-07	2.25e-05
RNA transport (GO:0050658)	198	9	0.96	+	9.38	7.24e-07	0.0001
nucleic acid transport (GO:0050657)	198	9	0.96	+	9.38	7.24e-07	9.91e-05
RNA localization (GO:0006403)	222	10	1.08	+	9.29	1.84e-07	2.76e-05
establishment of RNA localization (GO:0051236)	200	9	0.97	+	9.28	7.85e-07	0.000105
chromatin assembly or disassembly (GO:0006333)	156	7	0.76	+	9.26	1.42e-05	0.00134
regulation of response to biotic stimulus (GO:0002831)	134	6	0.65	+	9.24	6.05e-05	0.00469
positive regulation of chromosome organization (GO:2001252)	160	7	0.78	+	9.03	1.66e-05	0.00153
ribonucleoprotein complex subunit organization (GO:0071826)	229	10	1.11	+	9.01	2.42e-07	3.5e-05
negative regulation of catabolic process (GO:0009895)	275	12	1.33	+	9	1.42e-08	2.6e-06
defense response to virus (GO:0051607)	184	8	0.89	+	8.97	4.23e-06	0.000449
nuclear-transcribed mRNA catabolic process, nonsense-mediated decay (GO:0000184)	119	5	0.58	+	8.67	0.000338	0.0224
regulation of multi-organism process (GO:0043900)	399	16	1.93	+	8.27	1.48e-10	3.34e-08
nucleosome organization (GO:0034728)	150	6	0.73	+	8.25	0.00011	0.00799
DNA packaging (GO:0006323)	178	7	0.86	+	8.11	3.21e-05	0.00269
negative regulation of DNA metabolic process (GO:0051053)	129	5	0.63	+	8	0.000483	0.0305
DNA conformation change (GO:0071103)	260	10	1.26	+	7.93	7.41e-07	0.0001
striated muscle cell development (GO:0055002)	132	5	0.64	+	7.81	0.000534	0.0331
regulation of intrinsic apoptotic signaling pathway (GO:2001242)	159	6	0.77	+	7.78	0.00015	0.0105
nucleobase-containing compound transport (GO:0015931)	239	9	1.16	+	7.77	3.22e-06	0.000359
ribonucleoprotein complex biogenesis (GO:0022613)	485	18	2.35	+	7.66	3.16e-11	8.2e-09
protein methylation (GO:0006479)	135	5	0.65	+	7.64	0.00059	0.0362
protein alkylation (GO:0008213)	135	5	0.65	+	7.64	0.00059	0.0361
translational initiation (GO:0006413)	146	5	0.71	+	7.06	0.00083	0.0476
muscle cell development (GO:0055001)	147	5	0.71	+	7.02	0.000855	0.0487
ossification (GO:0001503)	249	8	1.21	+	6.63	3.5e-05	0.0029
rRNA metabolic process (GO:0016072)	293	9	1.42	+	6.34	1.57e-05	0.00147
striated muscle cell differentiation (GO:0051146)	198	6	0.96	+	6.25	0.000468	0.0299
ncRNA processing (GO:0034470)	430	13	2.08	+	6.24	2.17e-07	3.16e-05
rRNA processing (GO:0006364)	268	8	1.3	+	6.16	5.79e-05	0.00456
positive regulation of DNA metabolic process (GO:0051054)	202	6	0.98	+	6.13	0.000518	0.0323
nucleobase-containing compound catabolic process (GO:0034655)	408	12	1.98	+	6.07	8.7e-07	0.000112
protein-DNA complex subunit organization (GO:0071824)	239	7	1.16	+	6.04	0.000191	0.0132
ribosome biogenesis (GO:0042254)	342	10	1.66	+	6.03	7.89e-06	0.000794
protein-DNA complex assembly (GO:0065004)	206	6	1	+	6.01	0.000573	0.0353
symbiont process (GO:0044403)	737	21	3.57	+	5.88	7.05e-11	1.69e-08
regulation of chromosome organization (GO:0033044)	324	9	1.57	+	5.73	3.39e-05	0.00283
viral process (GO:0016032)	662	18	3.21	+	5.61	3.94e-09	7.68e-07
interspecies interaction between organisms (GO:0044419)	780	21	3.78	+	5.55	1.94e-10	4.26e-08
regulation of DNA metabolic process (GO:0051052)	379	10	1.84	+	5.44	1.87e-05	0.00171
heterocycle catabolic process (GO:0046700)	456	12	2.21	+	5.43	2.68e-06	0.000305
cellular nitrogen compound catabolic process (GO:0044270)	458	12	2.22	+	5.41	2.8e-06	0.000316
negative regulation of gene expression (GO:0010629)	1669	43	8.09	+	5.31	6.98e-21	1.21e-17
aromatic compound catabolic process (GO:0019439)	473	12	2.29	+	5.23	3.86e-06	0.000415
negative regulation of cellular macromolecule biosynthetic process (GO:2000113)	1365	33	6.62	+	4.99	6.11e-15	3.67e-12
organic cyclic compound catabolic process (GO:1901361)	505	12	2.45	+	4.9	7.38e-06	0.000752
ncRNA metabolic process (GO:0034660)	590	14	2.86	+	4.9	1.22e-06	0.000151
cellular response to organic cyclic compound (GO:0071407)	508	12	2.46	+	4.87	7.82e-06	0.000792
negative regulation of RNA metabolic process (GO:0051253)	1294	30	6.27	+	4.78	4.25e-13	1.51e-10
negative regulation of macromolecule biosynthetic process (GO:0010558)	1436	33	6.96	+	4.74	2.51e-14	1.35e-11
negative regulation of nucleobase-containing compound metabolic process (GO:0045934)	1441	33	6.99	+	4.72	2.77e-14	1.44e-11
regulation of cellular catabolic process (GO:0031329)	813	18	3.94	+	4.57	8.46e-08	1.42e-05
negative regulation of cellular biosynthetic process (GO:0031327)	1518	33	7.36	+	4.48	1.16e-13	4.78e-11
positive regulation of gene expression (GO:0010628)	1858	40	9.01	+	4.44	1.31e-16	1.13e-13
negative regulation of biosynthetic process (GO:0009890)	1540	33	7.47	+	4.42	1.73e-13	6.57e-11
regulation of catabolic process (GO:0009894)	920	19	4.46	+	4.26	1.02e-07	1.68e-05
regulation of apoptotic signaling pathway (GO:2001233)	390	8	1.89	+	4.23	0.000691	0.0411
cellular protein-containing complex assembly (GO:0034622)	866	17	4.2	+	4.05	1.05e-06	0.000133
response to other organism (GO:0051707)	881	17	4.27	+	3.98	1.32e-06	0.000162
response to external biotic stimulus (GO:0043207)	883	17	4.28	+	3.97	1.36e-06	0.000165
protein localization to organelle (GO:0033365)	678	13	3.29	+	3.96	2.8e-05	0.00237
muscle structure development (GO:0061061)	471	9	2.28	+	3.94	0.000526	0.0327
regulation of cytokine production (GO:0001817)	644	12	3.12	+	3.84	7.6e-05	0.00581
response to biotic stimulus (GO:0009607)	921	17	4.46	+	3.81	2.38e-06	0.000275
negative regulation of macromolecule metabolic process (GO:0010605)	2554	47	12.38	+	3.8	3.33e-17	3.06e-14
innate immune response (GO:0045087)	765	14	3.71	+	3.78	2.23e-05	0.00201
defense response to other organism (GO:0098542)	498	9	2.41	+	3.73	0.000777	0.0454
negative regulation of nitrogen compound metabolic process (GO:0051172)	2345	41	11.37	+	3.61	5.4e-14	2.48e-11
negative regulation of transcription, DNA-templated (GO:0045892)	1162	20	5.63	+	3.55	7.83e-07	0.000105
negative regulation of transcription by RNA polymerase II (GO:0000122)	823	14	3.99	+	3.51	4.88e-05	0.00388
response to organic cyclic compound (GO:0014070)	888	15	4.3	+	3.48	2.77e-05	0.00236
cellular response to nitrogen compound (GO:1901699)	593	10	2.87	+	3.48	0.000669	0.0401
negative regulation of metabolic process (GO:0009892)	2792	47	13.53	+	3.47	1.06e-15	7.87e-13
RNA metabolic process (GO:0016070)	3514	59	17.03	+	3.46	9.71e-21	1.51e-17
negative regulation of nucleic acid-templated transcription (GO:1903507)	1208	20	5.86	+	3.42	1.42e-06	0.000171
negative regulation of RNA biosynthetic process (GO:1902679)	1210	20	5.87	+	3.41	1.45e-06	0.000174
immune effector process (GO:0002252)	1038	17	5.03	+	3.38	1.13e-05	0.00108
cellular response to cytokine stimulus (GO:0071345)	987	16	4.78	+	3.34	2.38e-05	0.00211
negative regulation of cellular metabolic process (GO:0031324)	2510	40	12.17	+	3.29	2.48e-12	7.29e-10
response to cytokine (GO:0034097)	1069	17	5.18	+	3.28	1.64e-05	0.00152
cellular macromolecule catabolic process (GO:0044265)	887	14	4.3	+	3.26	0.000107	0.0078
positive regulation of macromolecule biosynthetic process (GO:0010557)	1711	27	8.29	+	3.26	3.39e-08	5.94e-06
chromatin organization (GO:0006325)	705	11	3.42	+	3.22	0.000676	0.0404
negative regulation of protein metabolic process (GO:0051248)	1107	17	5.37	+	3.17	2.54e-05	0.00218
negative regulation of cellular protein metabolic process (GO:0032269)	1048	16	5.08	+	3.15	4.85e-05	0.00388
nucleic acid metabolic process (GO:0090304)	4034	61	19.55	+	3.12	2.48e-19	2.98e-16
multi-organism process (GO:0051704)	2402	36	11.64	+	3.09	2.8e-10	6.06e-08
gene expression (GO:0010467)	3841	57	18.62	+	3.06	2.76e-17	2.69e-14
positive regulation of cellular biosynthetic process (GO:0031328)	1823	27	8.84	+	3.06	1.23e-07	1.95e-05
positive regulation of biosynthetic process (GO:0009891)	1851	27	8.97	+	3.01	1.66e-07	2.52e-05
positive regulation of macromolecule metabolic process (GO:0010604)	3085	45	14.95	+	3.01	1.07e-12	3.41e-10
macromolecule catabolic process (GO:0009057)	1029	15	4.99	+	3.01	0.000142	0.01
positive regulation of RNA metabolic process (GO:0051254)	1540	22	7.47	+	2.95	4.22e-06	0.000451
positive regulation of nucleobase-containing compound metabolic process (GO:0045935)	1754	25	8.5	+	2.94	8.25e-07	0.000109
regulation of gene expression (GO:0010468)	4746	66	23.01	+	2.87	1.51e-19	1.96e-16
response to nitrogen compound (GO:1901698)	1021	14	4.95	+	2.83	0.000443	0.0287
positive regulation of metabolic process (GO:0009893)	3309	45	16.04	+	2.81	1.23e-11	3.31e-09
defense response (GO:0006952)	1325	18	6.42	+	2.8	6.96e-05	0.00538
nucleobase-containing compound metabolic process (GO:0006139)	4600	61	22.3	+	2.74	1.82e-16	1.5e-13
cellular component biogenesis (GO:0044085)	2731	36	13.24	+	2.72	8.91e-09	1.67e-06
regulation of RNA metabolic process (GO:0051252)	4024	53	19.51	+	2.72	1.43e-13	5.71e-11
chromosome organization (GO:0051276)	1080	14	5.24	+	2.67	0.000765	0.0452
positive regulation of nucleic acid-templated transcription (GO:1903508)	1466	19	7.11	+	2.67	7.91e-05	0.00602
positive regulation of transcription, DNA-templated (GO:0045893)	1466	19	7.11	+	2.67	7.91e-05	0.00599
positive regulation of RNA biosynthetic process (GO:1902680)	1467	19	7.11	+	2.67	7.99e-05	0.00596
heterocycle metabolic process (GO:0046483)	4780	61	23.17	+	2.63	1.2e-15	8.53e-13
cellular aromatic compound metabolic process (GO:0006725)	4818	61	23.36	+	2.61	1.77e-15	1.2e-12
regulation of cellular macromolecule biosynthetic process (GO:2000112)	4219	53	20.45	+	2.59	9.98e-13	3.24e-10
cellular response to organic substance (GO:0071310)	2310	29	11.2	+	2.59	1.15e-06	0.000145
protein-containing complex assembly (GO:0065003)	1528	19	7.41	+	2.57	0.000136	0.00975
regulation of nucleobase-containing compound metabolic process (GO:0019219)	4353	54	21.1	+	2.56	8.37e-13	2.78e-10
organic cyclic compound metabolic process (GO:1901360)	5038	62	24.42	+	2.54	3.2e-15	2.08e-12
regulation of macromolecule biosynthetic process (GO:0010556)	4313	53	20.91	+	2.54	2.44e-12	7.32e-10
protein-containing complex subunit organization (GO:0043933)	1802	22	8.74	+	2.52	4.76e-05	0.00382
negative regulation of biological process (GO:0048519)	5079	62	24.62	+	2.52	4.77e-15	2.98e-12
response to organic substance (GO:0010033)	2915	35	14.13	+	2.48	1.63e-07	2.52e-05
cellular nitrogen compound metabolic process (GO:0034641)	5248	62	25.44	+	2.44	2.37e-14	1.32e-11
regulation of cellular biosynthetic process (GO:0031326)	4488	53	21.76	+	2.44	1.2e-11	3.3e-09
cellular component assembly (GO:0022607)	2461	29	11.93	+	2.43	6.81e-06	0.000699
response to external stimulus (GO:0009605)	1959	23	9.5	+	2.42	5.62e-05	0.00445
regulation of biosynthetic process (GO:0009889)	4559	53	22.1	+	2.4	3.42e-11	8.75e-09
regulation of response to stress (GO:0080134)	1481	17	7.18	+	2.37	0.000789	0.0459
cellular response to chemical stimulus (GO:0070887)	2799	32	13.57	+	2.36	2.45e-06	0.000281
positive regulation of nitrogen compound metabolic process (GO:0051173)	2976	34	14.43	+	2.36	1.01e-06	0.000129
negative regulation of cellular process (GO:0048523)	4576	52	22.18	+	2.34	1.1e-10	2.57e-08
regulation of protein metabolic process (GO:0051246)	2854	32	13.83	+	2.31	3.4e-06	0.000377
regulation of cellular protein metabolic process (GO:0032268)	2601	29	12.61	+	2.3	1.32e-05	0.00125
immune response (GO:0006955)	1803	20	8.74	+	2.29	0.000495	0.031
positive regulation of cellular metabolic process (GO:0031325)	3083	34	14.94	+	2.28	2e-06	0.000237
regulation of macromolecule metabolic process (GO:0060255)	6316	68	30.62	+	2.22	3.51e-14	1.77e-11
regulation of transcription, DNA-templated (GO:0006355)	3780	40	18.32	+	2.18	4.53e-07	6.31e-05
regulation of nucleic acid-templated transcription (GO:1903506)	3802	40	18.43	+	2.17	8.38e-07	0.00011
regulation of RNA biosynthetic process (GO:2001141)	3810	40	18.47	+	2.17	8.52e-07	0.000111
response to stress (GO:0006950)	3456	36	16.75	+	2.15	5.35e-06	0.00056
macromolecule localization (GO:0033036)	2349	24	11.39	+	2.11	0.000388	0.0252
regulation of nitrogen compound metabolic process (GO:0051171)	6116	62	29.65	+	2.09	3.9e-11	9.81e-09
regulation of metabolic process (GO:0019222)	6818	68	33.05	+	2.06	2.5e-12	7.22e-10
positive regulation of biological process (GO:0048518)	5736	57	27.8	+	2.05	1.83e-09	3.71e-07
regulation of primary metabolic process (GO:0080090)	6283	62	30.46	+	2.04	1.36e-10	3.11e-08
regulation of cellular metabolic process (GO:0031323)	6337	61	30.72	+	1.99	7.33e-10	1.54e-07
transcription, DNA-templated (GO:0006351)	2613	25	12.67	+	1.97	0.000764	0.0453
nucleic acid-templated transcription (GO:0097659)	2614	25	12.67	+	1.97	0.000767	0.045
RNA biosynthetic process (GO:0032774)	2623	25	12.71	+	1.97	0.000793	0.046
response to chemical (GO:0042221)	4345	40	21.06	+	1.9	2.11e-05	0.00192
macromolecule metabolic process (GO:0043170)	7831	71	37.96	+	1.87	4.4e-11	1.09e-08
regulation of biological quality (GO:0065008)	3779	34	18.32	+	1.86	0.00023	0.0156
positive regulation of cellular process (GO:0048522)	5091	44	24.68	+	1.78	3.68e-05	0.00304
nitrogen compound metabolic process (GO:0006807)	8739	71	42.36	+	1.68	1.38e-08	2.56e-06
cellular component organization or biogenesis (GO:0071840)	5795	46	28.09	+	1.64	0.000205	0.014
primary metabolic process (GO:0044238)	9266	72	44.92	+	1.6	1.04e-07	1.69e-05
organic substance metabolic process (GO:0071704)	9581	72	46.44	+	1.55	3.98e-07	5.64e-05
cellular metabolic process (GO:0044237)	9186	69	44.53	+	1.55	1.67e-06	0.000199
response to stimulus (GO:0050896)	8370	62	40.57	+	1.53	2.51e-05	0.00217
regulation of biological process (GO:0050789)	11674	85	56.59	+	1.5	4.68e-09	8.9e-07
metabolic process (GO:0008152)	10054	72	48.74	+	1.48	3.71e-06	0.000402
regulation of cellular process (GO:0050794)	11035	77	53.49	+	1.44	2.16e-06	0.000252
biological regulation (GO:0065007)	12292	85	59.58	+	1.43	9.24e-08	1.53e-05
cellular process (GO:0009987)	15437	92	74.83	+	1.23	4.05e-05	0.00331
biological_process (GO:0008150)	17748	98	86.03	+	1.14	0.000312	0.0208
Unclassified (UNCLASSIFIED)	3294	4	15.97	-	0.25	0.000312	0.0207

## Sheet: MCF-7 BC1
Analysis Type:	PANTHER Overrepresentation Test (Released 20171205)
Annotation Version and Release Date:	GO Ontology database Released 2018-04-04
Analyzed List:	upload_1 (Homo sapiens)
Reference List:	Homo sapiens (all genes in database)
Test Type:	FISHER
GO biological process complete	Homo sapiens - REFLIST (21042)	upload_1 (49)	upload_1 (expected)	upload_1 (over/under)	upload_1 (fold Enrichment)	upload_1 (raw P-value)	upload_1 (FDR)
CRD-mediated mRNA stabilization (GO:0070934)	5	4	0.01	+	> 100	3.21e-09	2.5e-06
protein localization to cytoplasmic stress granule (GO:1903608)	7	3	0.02	+	> 100	1.4e-06	0.000474
positive regulation of interferon-beta secretion (GO:0035549)	5	2	0.01	+	> 100	0.00011	0.0148
positive regulation of DNA topoisomerase (ATP-hydrolyzing) activity (GO:2000373)	6	2	0.01	+	> 100	0.000147	0.0188
regulation of DNA topoisomerase (ATP-hydrolyzing) activity (GO:2000371)	6	2	0.01	+	> 100	0.000147	0.0186
regulation of interferon-beta secretion (GO:0035547)	6	2	0.01	+	> 100	0.000147	0.0185
positive regulation of interferon-alpha secretion (GO:1902741)	8	2	0.02	+	> 100	0.000235	0.0264
regulation of interferon-alpha secretion (GO:1902739)	8	2	0.02	+	> 100	0.000235	0.0262
positive regulation of cytoplasmic translation (GO:2000767)	8	2	0.02	+	> 100	0.000235	0.026
establishment of protein localization to chromatin (GO:0071169)	8	2	0.02	+	> 100	0.000235	0.0258
positive regulation of isomerase activity (GO:0010912)	8	2	0.02	+	> 100	0.000235	0.0256
regulation of isomerase activity (GO:0010911)	8	2	0.02	+	> 100	0.000235	0.0255
cellular response to exogenous dsRNA (GO:0071360)	16	3	0.04	+	80.52	1.11e-05	0.00241
alternative mRNA splicing, via spliceosome (GO:0000380)	16	3	0.04	+	80.52	1.11e-05	0.00238
mRNA stabilization (GO:0048255)	40	7	0.09	+	75.15	1.37e-11	1.78e-08
cellular response to interferon-alpha (GO:0035457)	12	2	0.03	+	71.57	0.000473	0.0485
positive regulation of tumor necrosis factor secretion (GO:1904469)	12	2	0.03	+	71.57	0.000473	0.0482
dosage compensation (GO:0007549)	12	2	0.03	+	71.57	0.000473	0.0479
RNA stabilization (GO:0043489)	44	7	0.1	+	68.32	2.5e-11	2.79e-08
negative regulation of mRNA catabolic process (GO:1902373)	47	7	0.11	+	63.96	3.81e-11	3.96e-08
negative regulation of RNA catabolic process (GO:1902369)	53	7	0.12	+	56.72	8.22e-11	8.01e-08
positive regulation of interferon-alpha production (GO:0032727)	23	3	0.05	+	56.01	2.95e-05	0.00495
regulation of interferon-alpha production (GO:0032647)	29	3	0.07	+	44.42	5.57e-05	0.00813
positive regulation of interferon-beta production (GO:0032728)	32	3	0.07	+	40.26	7.32e-05	0.0103
negative regulation of mRNA metabolic process (GO:1903312)	79	7	0.18	+	38.05	1.09e-09	9.47e-07
RNA secondary structure unwinding (GO:0010501)	46	4	0.11	+	37.34	5.47e-06	0.00136
positive regulation of viral genome replication (GO:0045070)	35	3	0.08	+	36.81	9.39e-05	0.0127
regulation of defense response to virus by host (GO:0050691)	40	3	0.09	+	32.21	0.000136	0.0179
positive regulation of mRNA catabolic process (GO:0061014)	40	3	0.09	+	32.21	0.000136	0.0177
regulation of viral genome replication (GO:0045069)	88	6	0.2	+	29.28	7.99e-08	4.79e-05
response to exogenous dsRNA (GO:0043330)	46	3	0.11	+	28.01	0.000201	0.0238
regulation of mRNA stability (GO:0043488)	163	10	0.38	+	26.35	6.62e-12	1.03e-08
regulation of interferon-beta production (GO:0032648)	49	3	0.11	+	26.29	0.00024	0.0259
positive regulation of mRNA metabolic process (GO:1903313)	66	4	0.15	+	26.03	2.11e-05	0.00382
regulation of mRNA catabolic process (GO:0061013)	184	11	0.43	+	25.67	6.82e-13	1.18e-09
regulation of RNA stability (GO:0043487)	171	10	0.4	+	25.11	1.04e-11	1.47e-08
cellular response to dsRNA (GO:0071359)	53	3	0.12	+	24.31	0.0003	0.0316
regulation of defense response to virus (GO:0050688)	72	4	0.17	+	23.86	2.92e-05	0.005
negative regulation of viral genome replication (GO:0045071)	55	3	0.13	+	23.42	0.000332	0.0348
positive regulation of type I interferon production (GO:0032481)	75	4	0.17	+	22.9	3.4e-05	0.00541
positive regulation of viral life cycle (GO:1903902)	58	3	0.14	+	22.21	0.000386	0.0401
nucleosome assembly (GO:0006334)	118	6	0.27	+	21.84	4.16e-07	0.000197
mRNA splicing, via spliceosome (GO:0000398)	289	14	0.67	+	20.8	5.08e-15	3.96e-11
RNA splicing, via transesterification reactions with bulged adenosine as nucleophile (GO:0000377)	289	14	0.67	+	20.8	5.08e-15	2.64e-11
RNA splicing, via transesterification reactions (GO:0000375)	292	14	0.68	+	20.59	5.82e-15	2.27e-11
chromatin assembly (GO:0031497)	135	6	0.31	+	19.09	8.86e-07	0.000354
regulation of mRNA metabolic process (GO:1903311)	295	13	0.69	+	18.92	1.75e-13	3.41e-10
regulation of viral life cycle (GO:1903900)	137	6	0.32	+	18.81	9.62e-07	0.000375
regulation of mRNA processing (GO:0050684)	121	5	0.28	+	17.74	1.09e-05	0.00238
nucleosome organization (GO:0034728)	150	6	0.35	+	17.18	1.6e-06	0.00052
chromatin assembly or disassembly (GO:0006333)	156	6	0.36	+	16.52	1.99e-06	0.000609
positive regulation of viral process (GO:0048524)	104	4	0.24	+	16.52	0.000115	0.0153
defense response to virus (GO:0051607)	184	7	0.43	+	16.34	2.79e-07	0.000145
RNA splicing (GO:0008380)	401	15	0.93	+	16.06	1.77e-14	5.52e-11
regulation of viral process (GO:0050792)	198	7	0.46	+	15.18	4.5e-07	0.000206
DNA packaging (GO:0006323)	178	6	0.41	+	14.48	4.16e-06	0.00108
osteoblast differentiation (GO:0001649)	122	4	0.28	+	14.08	0.000209	0.0243
mRNA processing (GO:0006397)	467	15	1.09	+	13.79	1.51e-13	3.36e-10
regulation of type I interferon production (GO:0032479)	125	4	0.29	+	13.74	0.000229	0.0262
gene silencing (GO:0016458)	158	5	0.37	+	13.59	3.76e-05	0.00586
regulation of symbiosis, encompassing mutualism through parasitism (GO:0043903)	227	7	0.53	+	13.24	1.09e-06	0.000416
nuclear-transcribed mRNA catabolic process (GO:0000956)	199	6	0.46	+	12.95	7.74e-06	0.0018
negative regulation of cellular catabolic process (GO:0031330)	234	7	0.54	+	12.85	1.33e-06	0.000472
regulation of response to biotic stimulus (GO:0002831)	134	4	0.31	+	12.82	0.000296	0.0314
response to virus (GO:0009615)	273	8	0.64	+	12.58	2.52e-07	0.000136
protein-DNA complex assembly (GO:0065004)	206	6	0.48	+	12.51	9.37e-06	0.00212
RNA catabolic process (GO:0006401)	245	7	0.57	+	12.27	1.79e-06	0.00057
positive regulation of multi-organism process (GO:0043902)	178	5	0.41	+	12.06	6.52e-05	0.00932
mRNA catabolic process (GO:0006402)	215	6	0.5	+	11.98	1.19e-05	0.00244
mRNA metabolic process (GO:0016071)	682	19	1.59	+	11.96	4.74e-16	7.4e-12
DNA conformation change (GO:0071103)	260	7	0.61	+	11.56	2.63e-06	0.000745
negative regulation of catabolic process (GO:0009895)	275	7	0.64	+	10.93	3.77e-06	0.00105
posttranscriptional regulation of gene expression (GO:0010608)	551	14	1.28	+	10.91	2.38e-11	2.86e-08
protein-DNA complex subunit organization (GO:0071824)	239	6	0.56	+	10.78	2.13e-05	0.00381
ribonucleoprotein complex assembly (GO:0022618)	216	5	0.5	+	9.94	0.000158	0.0194
regulation of gene expression, epigenetic (GO:0040029)	223	5	0.52	+	9.63	0.000183	0.0218
ribonucleoprotein complex subunit organization (GO:0071826)	229	5	0.53	+	9.38	0.000206	0.0242
regulation of translation (GO:0006417)	416	9	0.97	+	9.29	5.07e-07	0.000226
RNA processing (GO:0006396)	925	19	2.15	+	8.82	1.03e-13	2.67e-10
regulation of multi-organism process (GO:0043900)	399	8	0.93	+	8.61	4.05e-06	0.00109
regulation of cellular amide metabolic process (GO:0034248)	460	9	1.07	+	8.4	1.15e-06	0.000427
nucleobase-containing compound catabolic process (GO:0034655)	408	7	0.95	+	7.37	4.57e-05	0.00686
defense response to other organism (GO:0098542)	498	8	1.16	+	6.9	1.97e-05	0.00366
heterocycle catabolic process (GO:0046700)	456	7	1.06	+	6.59	9.09e-05	0.0125
cellular nitrogen compound catabolic process (GO:0044270)	458	7	1.07	+	6.56	9.34e-05	0.0128
aromatic compound catabolic process (GO:0019439)	473	7	1.1	+	6.36	0.000114	0.0152
organic cyclic compound catabolic process (GO:1901361)	505	7	1.18	+	5.95	0.000169	0.0205
viral process (GO:0016032)	662	9	1.54	+	5.84	2.08e-05	0.00382
regulation of cellular catabolic process (GO:0031329)	813	11	1.89	+	5.81	2.27e-06	0.000654
protein localization to organelle (GO:0033365)	678	9	1.58	+	5.7	2.51e-05	0.00439
interspecies interaction between organisms (GO:0044419)	780	10	1.82	+	5.51	1.12e-05	0.00236
chromatin organization (GO:0006325)	705	9	1.64	+	5.48	3.39e-05	0.00545
cellular protein-containing complex assembly (GO:0034622)	866	11	2.02	+	5.45	4.13e-06	0.00109
immune effector process (GO:0002252)	1038	13	2.42	+	5.38	5.34e-07	0.000225
negative regulation of RNA metabolic process (GO:0051253)	1294	16	3.01	+	5.31	2.13e-08	1.58e-05
symbiont process (GO:0044403)	737	9	1.72	+	5.24	4.77e-05	0.00701
negative regulation of gene expression (GO:0010629)	1669	20	3.89	+	5.15	3.1e-10	2.84e-07
regulation of catabolic process (GO:0009894)	920	11	2.14	+	5.13	7.29e-06	0.00175
innate immune response (GO:0045087)	765	9	1.78	+	5.05	6.34e-05	0.00915
response to other organism (GO:0051707)	881	10	2.05	+	4.87	3.16e-05	0.00519
response to external biotic stimulus (GO:0043207)	883	10	2.06	+	4.86	3.22e-05	0.00523
negative regulation of nucleobase-containing compound metabolic process (GO:0045934)	1441	16	3.36	+	4.77	9.36e-08	5.41e-05
negative regulation of cellular macromolecule biosynthetic process (GO:2000113)	1365	15	3.18	+	4.72	3.03e-07	0.000153
response to biotic stimulus (GO:0009607)	921	10	2.14	+	4.66	4.58e-05	0.00681
negative regulation of macromolecule biosynthetic process (GO:0010558)	1436	15	3.34	+	4.49	5.77e-07	0.000237
negative regulation of transcription, DNA-templated (GO:0045892)	1162	12	2.71	+	4.43	1.13e-05	0.00236
cellular response to cytokine stimulus (GO:0071345)	987	10	2.3	+	4.35	8.14e-05	0.0113
negative regulation of nucleic acid-templated transcription (GO:1903507)	1208	12	2.81	+	4.27	1.67e-05	0.00321
negative regulation of RNA biosynthetic process (GO:1902679)	1210	12	2.82	+	4.26	1.69e-05	0.00322
negative regulation of cellular biosynthetic process (GO:0031327)	1518	15	3.53	+	4.24	1.16e-06	0.00042
negative regulation of biosynthetic process (GO:0009890)	1540	15	3.59	+	4.18	1.39e-06	0.00048
response to cytokine (GO:0034097)	1069	10	2.49	+	4.02	0.000156	0.0193
chromosome organization (GO:0051276)	1080	10	2.51	+	3.98	0.00017	0.0204
positive regulation of gene expression (GO:0010628)	1858	17	4.33	+	3.93	5.16e-07	0.000223
defense response (GO:0006952)	1325	12	3.09	+	3.89	4.12e-05	0.0063
positive regulation of RNA metabolic process (GO:0051254)	1540	13	3.59	+	3.63	3.8e-05	0.00587
negative regulation of macromolecule metabolic process (GO:0010605)	2554	21	5.95	+	3.53	7.78e-08	4.85e-05
immune response (GO:0006955)	1803	14	4.2	+	3.33	4.44e-05	0.00672
negative regulation of metabolic process (GO:0009892)	2792	21	6.5	+	3.23	3.57e-07	0.000174
cellular protein localization (GO:0034613)	1468	11	3.42	+	3.22	0.000474	0.0477
positive regulation of nucleobase-containing compound metabolic process (GO:0045935)	1754	13	4.08	+	3.18	0.000143	0.0184
negative regulation of nitrogen compound metabolic process (GO:0051172)	2345	17	5.46	+	3.11	1.24e-05	0.00245
RNA metabolic process (GO:0016070)	3514	25	8.18	+	3.06	3.75e-08	2.43e-05
multi-organism process (GO:0051704)	2402	17	5.59	+	3.04	1.7e-05	0.00319
negative regulation of cellular metabolic process (GO:0031324)	2510	17	5.84	+	2.91	3.02e-05	0.005
regulation of RNA metabolic process (GO:0051252)	4024	27	9.37	+	2.88	2.4e-08	1.7e-05
regulation of gene expression (GO:0010468)	4746	31	11.05	+	2.8	1.31e-09	1.07e-06
cellular response to organic substance (GO:0071310)	2310	15	5.38	+	2.79	0.000169	0.0206
positive regulation of macromolecule metabolic process (GO:0010604)	3085	20	7.18	+	2.78	8.08e-06	0.00185
nucleic acid metabolic process (GO:0090304)	4034	26	9.39	+	2.77	1.27e-07	7.08e-05
regulation of nucleobase-containing compound metabolic process (GO:0019219)	4353	28	10.14	+	2.76	2.68e-08	1.82e-05
immune system process (GO:0002376)	2670	17	6.22	+	2.73	6.66e-05	0.00944
positive regulation of metabolic process (GO:0009893)	3309	20	7.71	+	2.6	2.33e-05	0.00413
gene expression (GO:0010467)	3841	23	8.94	+	2.57	4.3e-06	0.0011
regulation of cellular macromolecule biosynthetic process (GO:2000112)	4219	25	9.82	+	2.54	1.41e-06	0.000468
regulation of macromolecule biosynthetic process (GO:0010556)	4313	25	10.04	+	2.49	2.15e-06	0.000633
nucleobase-containing compound metabolic process (GO:0006139)	4600	26	10.71	+	2.43	1.84e-06	0.000573
regulation of cellular biosynthetic process (GO:0031326)	4488	25	10.45	+	2.39	4.57e-06	0.00115
regulation of biosynthetic process (GO:0009889)	4559	25	10.62	+	2.35	6.14e-06	0.0015
heterocycle metabolic process (GO:0046483)	4780	26	11.13	+	2.34	3.91e-06	0.00107
cellular aromatic compound metabolic process (GO:0006725)	4818	26	11.22	+	2.32	7.32e-06	0.00173
regulation of transcription, DNA-templated (GO:0006355)	3780	20	8.8	+	2.27	0.000219	0.0253
regulation of nucleic acid-templated transcription (GO:1903506)	3802	20	8.85	+	2.26	0.000229	0.0261
regulation of RNA biosynthetic process (GO:2001141)	3810	20	8.87	+	2.25	0.000233	0.0264
organic cyclic compound metabolic process (GO:1901360)	5038	26	11.73	+	2.22	1.22e-05	0.00248
negative regulation of biological process (GO:0048519)	5079	26	11.83	+	2.2	1.39e-05	0.00271
cellular nitrogen compound metabolic process (GO:0034641)	5248	26	12.22	+	2.13	3.63e-05	0.00572
regulation of macromolecule metabolic process (GO:0060255)	6316	31	14.71	+	2.11	2.11e-06	0.000633
regulation of nitrogen compound metabolic process (GO:0051171)	6116	29	14.24	+	2.04	1.23e-05	0.00245
regulation of primary metabolic process (GO:0080090)	6283	29	14.63	+	1.98	2.62e-05	0.00454
regulation of cellular metabolic process (GO:0031323)	6337	29	14.76	+	1.97	2.92e-05	0.00495
regulation of metabolic process (GO:0019222)	6818	31	15.88	+	1.95	1.07e-05	0.00238
macromolecule metabolic process (GO:0043170)	7831	31	18.24	+	1.7	0.000288	0.0308
regulation of cellular process (GO:0050794)	11035	38	25.7	+	1.48	0.000461	0.0476
regulation of biological process (GO:0050789)	11674	40	27.18	+	1.47	0.000149	0.0186

## Sheet: MEF BC1
Analysis Type:	PANTHER Overrepresentation Test (Released 20171205)
Annotation Version and Release Date:	GO Ontology database Released 2018-04-04
Analyzed List:	upload_1 (Homo sapiens)
Reference List:	Homo sapiens (all genes in database)
Test Type:	FISHER
GO biological process complete	Homo sapiens - REFLIST (21042)	upload_1 (100)	upload_1 (expected)	upload_1 (over/under)	upload_1 (fold Enrichment)	upload_1 (raw P-value)	upload_1 (FDR)
CRD-mediated mRNA stabilization (GO:0070934)	5	5	0.02	+	> 100	5.29e-10	1.42e-07
protein localization to cytoplasmic stress granule (GO:1903608)	7	4	0.03	+	> 100	1.52e-07	2.52e-05
positive regulation of DNA topoisomerase (ATP-hydrolyzing) activity (GO:2000373)	6	2	0.03	+	70.14	0.000609	0.0375
regulation of DNA topoisomerase (ATP-hydrolyzing) activity (GO:2000371)	6	2	0.03	+	70.14	0.000609	0.0374
histone H3-K27 trimethylation (GO:0098532)	6	2	0.03	+	70.14	0.000609	0.0372
alternative mRNA splicing, via spliceosome (GO:0000380)	16	5	0.08	+	65.76	4.1e-08	7.19e-06
G-quadruplex DNA unwinding (GO:0044806)	7	2	0.03	+	60.12	0.00078	0.0465
mRNA stabilization (GO:0048255)	40	9	0.19	+	47.34	1.44e-12	5.35e-10
RNA stabilization (GO:0043489)	44	9	0.21	+	43.04	3.06e-12	1.06e-09
negative regulation of mRNA catabolic process (GO:1902373)	47	9	0.22	+	40.29	5.17e-12	1.72e-09
negative regulation of telomere maintenance via telomerase (GO:0032211)	21	4	0.1	+	40.08	5.52e-06	0.000602
negative regulation of RNA catabolic process (GO:1902369)	53	10	0.25	+	39.7	3.67e-13	1.79e-10
3'-UTR-mediated mRNA stabilization (GO:0070935)	18	3	0.09	+	35.07	0.000128	0.0102
RNA secondary structure unwinding (GO:0010501)	46	7	0.22	+	32.02	5.52e-09	1.2e-06
negative regulation of mRNA metabolic process (GO:1903312)	79	12	0.38	+	31.96	1.47e-14	9.19e-12
negative regulation of mRNA splicing, via spliceosome (GO:0048025)	21	3	0.1	+	30.06	0.000193	0.0139
positive regulation of viral genome replication (GO:0045070)	35	5	0.17	+	30.06	1.23e-06	0.000169
negative regulation of telomere maintenance via telomere lengthening (GO:1904357)	28	4	0.13	+	30.06	1.53e-05	0.00148
negative regulation of RNA splicing (GO:0033119)	26	3	0.12	+	24.28	0.000343	0.0231
negative regulation of telomere maintenance (GO:0032205)	37	4	0.18	+	22.75	4.17e-05	0.00376
production of miRNAs involved in gene silencing by miRNA (GO:0035196)	28	3	0.13	+	22.55	0.000419	0.0276
regulation of alternative mRNA splicing, via spliceosome (GO:0000381)	47	5	0.22	+	22.39	4.66e-06	0.000523
negative regulation of DNA biosynthetic process (GO:2000279)	38	4	0.18	+	22.15	4.59e-05	0.00407
regulation of viral genome replication (GO:0045069)	88	9	0.42	+	21.52	8.32e-10	2.13e-07
regulation of mRNA splicing, via spliceosome (GO:0048024)	82	8	0.39	+	20.53	1.06e-08	2.21e-06
mRNA splicing, via spliceosome (GO:0000398)	289	28	1.37	+	20.39	4.81e-28	2.5e-24
RNA splicing, via transesterification reactions with bulged adenosine as nucleophile (GO:0000377)	289	28	1.37	+	20.39	4.81e-28	1.88e-24
production of small RNA involved in gene silencing by RNA (GO:0070918)	31	3	0.15	+	20.36	0.000552	0.0355
negative regulation of mRNA processing (GO:0050686)	31	3	0.15	+	20.36	0.000552	0.0353
dsRNA fragmentation (GO:0031050)	31	3	0.15	+	20.36	0.000552	0.0352
RNA splicing, via transesterification reactions (GO:0000375)	292	28	1.39	+	20.18	6.27e-28	1.96e-24
platelet aggregation (GO:0070527)	42	4	0.2	+	20.04	6.6e-05	0.00566
cellular response to dsRNA (GO:0071359)	53	5	0.25	+	19.85	8.04e-06	0.000847
positive regulation of interferon-beta production (GO:0032728)	32	3	0.15	+	19.73	0.000602	0.0374
regulation of mRNA stability (GO:0043488)	163	15	0.77	+	19.36	5.67e-15	4.21e-12
negative regulation of viral genome replication (GO:0045071)	55	5	0.26	+	19.13	9.51e-06	0.000989
positive regulation of gene expression, epigenetic (GO:0045815)	55	5	0.26	+	19.13	9.51e-06	0.000983
regulation of RNA stability (GO:0043487)	171	15	0.81	+	18.46	1.09e-14	7.1e-12
negative regulation of translation (GO:0017148)	149	13	0.71	+	18.36	7.71e-13	3.17e-10
regulation of mRNA catabolic process (GO:0061013)	184	16	0.87	+	18.3	1.51e-15	1.3e-12
positive regulation of viral life cycle (GO:1903902)	58	5	0.28	+	18.14	1.21e-05	0.00121
regulation of mRNA processing (GO:0050684)	121	10	0.58	+	17.39	6.36e-10	1.65e-07
regulation of telomere maintenance via telomere lengthening (GO:1904356)	61	5	0.29	+	17.25	1.52e-05	0.00148
negative regulation of cellular amide metabolic process (GO:0034249)	165	13	0.78	+	16.58	2.58e-12	9.16e-10
regulation of mRNA metabolic process (GO:1903311)	295	23	1.4	+	16.41	4.71e-21	9.19e-18
posttranscriptional gene silencing by RNA (GO:0035194)	52	4	0.25	+	16.19	0.000143	0.0111
posttranscriptional gene silencing (GO:0016441)	53	4	0.25	+	15.88	0.000154	0.0117
regulation of telomere maintenance (GO:0032204)	80	6	0.38	+	15.78	3.33e-06	0.000403
gene silencing by RNA (GO:0031047)	80	6	0.38	+	15.78	3.33e-06	0.0004
RNA splicing (GO:0008380)	401	30	1.91	+	15.74	5.54e-27	1.23e-23
regulation of telomere maintenance via telomerase (GO:0032210)	54	4	0.26	+	15.59	0.000164	0.0124
regulation of RNA splicing (GO:0043484)	123	9	0.58	+	15.4	1.29e-08	2.58e-06
homotypic cell-cell adhesion (GO:0034109)	55	4	0.26	+	15.3	0.000176	0.013
cardiac muscle cell development (GO:0055013)	55	4	0.26	+	15.3	0.000176	0.013
response to dsRNA (GO:0043331)	84	6	0.4	+	15.03	4.35e-06	0.000495
mRNA processing (GO:0006397)	467	32	2.22	+	14.42	1.04e-27	2.71e-24
cardiac cell development (GO:0055006)	60	4	0.29	+	14.03	0.000241	0.017
regulation of viral life cycle (GO:1903900)	137	9	0.65	+	13.82	3.11e-08	5.51e-06
osteoblast differentiation (GO:0001649)	122	8	0.58	+	13.8	1.91e-07	3e-05
mRNA transport (GO:0051028)	154	10	0.73	+	13.66	5.69e-09	1.22e-06
myofibril assembly (GO:0030239)	63	4	0.3	+	13.36	0.000287	0.02
negative regulation of viral life cycle (GO:1903901)	79	5	0.38	+	13.32	4.92e-05	0.00433
positive regulation of mRNA metabolic process (GO:1903313)	66	4	0.31	+	12.75	0.00034	0.023
mRNA metabolic process (GO:0016071)	682	41	3.24	+	12.65	7.76e-34	1.21e-29
epithelial to mesenchymal transition (GO:0001837)	67	4	0.32	+	12.56	0.000359	0.024
regulation of posttranscriptional gene silencing (GO:0060147)	86	5	0.41	+	12.23	7.21e-05	0.00608
regulation of gene silencing by RNA (GO:0060966)	86	5	0.41	+	12.23	7.21e-05	0.00605
regulation of translation (GO:0006417)	416	24	1.98	+	12.14	4.36e-19	5.66e-16
positive regulation of viral process (GO:0048524)	104	6	0.49	+	12.14	1.39e-05	0.00136
positive regulation of translation (GO:0045727)	124	7	0.59	+	11.88	2.96e-06	0.000364
RNA transport (GO:0050658)	198	11	0.94	+	11.69	4.45e-09	1.02e-06
nucleic acid transport (GO:0050657)	198	11	0.94	+	11.69	4.45e-09	1e-06
nuclear-transcribed mRNA catabolic process (GO:0000956)	199	11	0.95	+	11.63	4.67e-09	1.04e-06
establishment of RNA localization (GO:0051236)	200	11	0.95	+	11.57	4.91e-09	1.08e-06
viral gene expression (GO:0019080)	128	7	0.61	+	11.51	3.62e-06	0.000427
regulation of cellular amide metabolic process (GO:0034248)	460	25	2.19	+	11.44	2.77e-19	3.93e-16
RNA localization (GO:0006403)	222	12	1.06	+	11.37	1.13e-09	2.81e-07
SRP-dependent cotranslational protein targeting to membrane (GO:0006614)	93	5	0.44	+	11.31	0.000103	0.00825
viral transcription (GO:0019083)	114	6	0.54	+	11.07	2.28e-05	0.00216
chromatin assembly (GO:0031497)	135	7	0.64	+	10.91	5.05e-06	0.000559
negative regulation of viral process (GO:0048525)	97	5	0.46	+	10.85	0.000124	0.00987
mRNA catabolic process (GO:0006402)	215	11	1.02	+	10.77	1e-08	2.12e-06
nucleosome assembly (GO:0006334)	118	6	0.56	+	10.7	2.74e-05	0.00256
posttranscriptional regulation of gene expression (GO:0010608)	551	28	2.62	+	10.69	7.43e-21	1.29e-17
gene silencing (GO:0016458)	158	8	0.75	+	10.65	1.23e-06	0.00017
cotranslational protein targeting to membrane (GO:0006613)	99	5	0.47	+	10.63	0.000136	0.0107
regulation of viral process (GO:0050792)	198	10	0.94	+	10.63	5.48e-08	9.5e-06
nuclear-transcribed mRNA catabolic process, nonsense-mediated decay (GO:0000184)	119	6	0.57	+	10.61	2.87e-05	0.00263
positive regulation of response to DNA damage stimulus (GO:2001022)	81	4	0.38	+	10.39	0.000711	0.0428
regulation of gene expression, epigenetic (GO:0040029)	223	11	1.06	+	10.38	1.44e-08	2.77e-06
RNA catabolic process (GO:0006401)	245	12	1.16	+	10.31	3.28e-09	7.64e-07
positive regulation of cellular amide metabolic process (GO:0034250)	144	7	0.68	+	10.23	7.58e-06	0.000804
protein targeting to ER (GO:0045047)	103	5	0.49	+	10.21	0.000162	0.0123
regulation of gene silencing by miRNA (GO:0060964)	83	4	0.39	+	10.14	0.000776	0.0464
regulation of DNA biosynthetic process (GO:2000278)	104	5	0.49	+	10.12	0.000169	0.0126
translational initiation (GO:0006413)	146	7	0.69	+	10.09	8.26e-06	0.000865
actomyosin structure organization (GO:0031032)	106	5	0.5	+	9.93	0.000185	0.0135
negative regulation of cellular catabolic process (GO:0031330)	234	11	1.11	+	9.89	2.31e-08	4.29e-06
actin filament-based movement (GO:0030048)	107	5	0.51	+	9.83	0.000192	0.014
establishment of protein localization to endoplasmic reticulum (GO:0072599)	107	5	0.51	+	9.83	0.000192	0.0139
protein localization to endoplasmic reticulum (GO:0070972)	129	6	0.61	+	9.79	4.42e-05	0.00396
negative regulation of DNA metabolic process (GO:0051053)	129	6	0.61	+	9.79	4.42e-05	0.00394
RNA processing (GO:0006396)	925	43	4.4	+	9.78	3.27e-31	2.55e-27
regulation of gene silencing (GO:0060968)	108	5	0.51	+	9.74	0.000201	0.0144
nucleobase-containing compound transport (GO:0015931)	239	11	1.14	+	9.68	2.84e-08	5.1e-06
striated muscle cell development (GO:0055002)	132	6	0.63	+	9.56	5e-05	0.00438
chromatin assembly or disassembly (GO:0006333)	156	7	0.74	+	9.44	1.25e-05	0.00124
cellular response to antibiotic (GO:0071236)	113	5	0.54	+	9.31	0.000245	0.0172
regulation of symbiosis, encompassing mutualism through parasitism (GO:0043903)	227	10	1.08	+	9.27	1.86e-07	3.02e-05
negative regulation of catabolic process (GO:0009895)	275	12	1.31	+	9.18	1.13e-08	2.29e-06
ribonucleoprotein complex assembly (GO:0022618)	216	9	1.03	+	8.77	1.23e-06	0.000171
rRNA processing (GO:0006364)	268	11	1.27	+	8.64	8.7e-08	1.47e-05
rRNA metabolic process (GO:0016072)	293	12	1.39	+	8.62	2.22e-08	4.17e-06
muscle cell development (GO:0055001)	147	6	0.7	+	8.59	8.87e-05	0.00732
nucleosome organization (GO:0034728)	150	6	0.71	+	8.42	9.87e-05	0.00802
DNA packaging (GO:0006323)	178	7	0.85	+	8.27	2.83e-05	0.00263
positive regulation of multi-organism process (GO:0043902)	178	7	0.85	+	8.27	2.83e-05	0.00261
ribonucleoprotein complex subunit organization (GO:0071826)	229	9	1.09	+	8.27	1.95e-06	0.00026
ribonucleoprotein complex biogenesis (GO:0022613)	485	19	2.3	+	8.24	2.34e-12	8.49e-10
DNA conformation change (GO:0071103)	260	10	1.24	+	8.09	6.16e-07	9.24e-05
ribosome biogenesis (GO:0042254)	342	13	1.63	+	8	1.29e-08	2.55e-06
regulation of intrinsic apoptotic signaling pathway (GO:2001242)	159	6	0.76	+	7.94	0.000134	0.0106
response to virus (GO:0009615)	273	10	1.3	+	7.71	9.45e-07	0.000134
cellular response to starvation (GO:0009267)	141	5	0.67	+	7.46	0.000652	0.0397
striated muscle cell differentiation (GO:0051146)	198	7	0.94	+	7.44	5.43e-05	0.00473
platelet activation (GO:0030168)	143	5	0.68	+	7.36	0.000693	0.0419
ncRNA processing (GO:0034470)	430	15	2.04	+	7.34	2.76e-09	6.52e-07
muscle cell differentiation (GO:0042692)	245	8	1.16	+	6.87	2.71e-05	0.00255
ossification (GO:0001503)	249	8	1.18	+	6.76	3.03e-05	0.00277
cellular response to nutrient levels (GO:0031669)	204	6	0.97	+	6.19	0.000491	0.0319
nucleobase-containing compound catabolic process (GO:0034655)	408	12	1.94	+	6.19	7.01e-07	0.000103
protein-DNA complex subunit organization (GO:0071824)	239	7	1.14	+	6.16	0.000169	0.0127
protein-DNA complex assembly (GO:0065004)	206	6	0.98	+	6.13	0.000516	0.0334
rhythmic process (GO:0048511)	257	7	1.22	+	5.73	0.000261	0.0182
ncRNA metabolic process (GO:0034660)	590	16	2.8	+	5.71	2.47e-08	4.48e-06
heterocycle catabolic process (GO:0046700)	456	12	2.17	+	5.54	2.17e-06	0.000282
cellular nitrogen compound catabolic process (GO:0044270)	458	12	2.18	+	5.51	2.27e-06	0.00029
aromatic compound catabolic process (GO:0019439)	473	12	2.25	+	5.34	3.13e-06	0.000381
regulation of multi-organism process (GO:0043900)	399	10	1.9	+	5.27	2.42e-05	0.00229
regulation of chromosome organization (GO:0033044)	324	8	1.54	+	5.2	0.000181	0.0133
negative regulation of gene expression (GO:0010629)	1669	40	7.93	+	5.04	1.47e-18	1.76e-15
organic cyclic compound catabolic process (GO:1901361)	505	12	2.4	+	5	6e-06	0.00065
regulation of DNA metabolic process (GO:0051052)	379	9	1.8	+	5	9.41e-05	0.00768
cellular response to organic cyclic compound (GO:0071407)	508	12	2.41	+	4.97	6.36e-06	0.000685
protein localization to organelle (GO:0033365)	678	16	3.22	+	4.97	1.58e-07	2.6e-05
negative regulation of cellular macromolecule biosynthetic process (GO:2000113)	1365	32	6.49	+	4.93	2.19e-14	1.32e-11
regulation of cellular catabolic process (GO:0031329)	813	19	3.86	+	4.92	1.08e-08	2.21e-06
muscle structure development (GO:0061061)	471	11	2.24	+	4.91	1.76e-05	0.00169
symbiont process (GO:0044403)	737	17	3.5	+	4.85	8.52e-08	1.46e-05
response to antibiotic (GO:0046677)	308	7	1.46	+	4.78	0.000748	0.0449
viral process (GO:0016032)	662	15	3.15	+	4.77	6.65e-07	9.88e-05
translation (GO:0006412)	400	9	1.9	+	4.73	0.00014	0.0109
negative regulation of macromolecule biosynthetic process (GO:0010558)	1436	32	6.82	+	4.69	8.61e-14	4.8e-11
interspecies interaction between organisms (GO:0044419)	780	17	3.71	+	4.59	1.88e-07	3.02e-05
regulation of catabolic process (GO:0009894)	920	20	4.37	+	4.57	1.37e-08	2.67e-06
negative regulation of RNA metabolic process (GO:0051253)	1294	28	6.15	+	4.55	9.27e-12	2.84e-09
negative regulation of nucleobase-containing compound metabolic process (GO:0045934)	1441	31	6.85	+	4.53	5.9e-13	2.56e-10
peptide biosynthetic process (GO:0043043)	426	9	2.02	+	4.45	0.000222	0.0158
negative regulation of cellular biosynthetic process (GO:0031327)	1518	32	7.21	+	4.44	3.8e-13	1.79e-10
negative regulation of biosynthetic process (GO:0009890)	1540	32	7.32	+	4.37	5.56e-13	2.48e-10
regulation of apoptotic signaling pathway (GO:2001233)	390	8	1.85	+	4.32	0.000606	0.0375
positive regulation of gene expression (GO:0010628)	1858	38	8.83	+	4.3	2.48e-15	1.94e-12
wound healing (GO:0042060)	471	9	2.24	+	4.02	0.000455	0.0297
cellular protein-containing complex assembly (GO:0034622)	866	16	4.12	+	3.89	3.7e-06	0.000434
amide biosynthetic process (GO:0043604)	500	9	2.38	+	3.79	0.000692	0.042
peptide metabolic process (GO:0006518)	563	10	2.68	+	3.74	0.000384	0.0255
negative regulation of macromolecule metabolic process (GO:0010605)	2554	45	12.14	+	3.71	4.66e-16	4.28e-13
cellular response to cytokine stimulus (GO:0071345)	987	17	4.69	+	3.62	4.46e-06	0.000505
chromatin organization (GO:0006325)	705	12	3.35	+	3.58	0.000145	0.0111
cellular response to nitrogen compound (GO:1901699)	593	10	2.82	+	3.55	0.000572	0.0358
negative regulation of nitrogen compound metabolic process (GO:0051172)	2345	39	11.14	+	3.5	6.83e-13	2.88e-10
negative regulation of metabolic process (GO:0009892)	2792	46	13.27	+	3.47	2.29e-15	1.88e-12
negative regulation of transcription, DNA-templated (GO:0045892)	1162	19	5.52	+	3.44	2.39e-06	0.000303
response to cytokine (GO:0034097)	1069	17	5.08	+	3.35	1.25e-05	0.00124
negative regulation of transcription by RNA polymerase II (GO:0000122)	823	13	3.91	+	3.32	0.000156	0.0119
negative regulation of nucleic acid-templated transcription (GO:1903507)	1208	19	5.74	+	3.31	4.16e-06	0.000481
negative regulation of RNA biosynthetic process (GO:1902679)	1210	19	5.75	+	3.3	4.26e-06	0.000489
innate immune response (GO:0045087)	765	12	3.64	+	3.3	0.000303	0.0209
RNA metabolic process (GO:0016070)	3514	55	16.7	+	3.29	4.5e-18	5.02e-15
negative regulation of cellular metabolic process (GO:0031324)	2510	39	11.93	+	3.27	5.63e-12	1.83e-09
cellular macromolecule catabolic process (GO:0044265)	887	13	4.22	+	3.08	0.00032	0.0219
response to organic cyclic compound (GO:0014070)	888	13	4.22	+	3.08	0.000323	0.022
macromolecule catabolic process (GO:0009057)	1029	15	4.89	+	3.07	0.000113	0.00904
negative regulation of protein metabolic process (GO:0051248)	1107	16	5.26	+	3.04	7.19e-05	0.00609
gene expression (GO:0010467)	3841	55	18.25	+	3.01	2.54e-16	2.64e-13
negative regulation of cellular protein metabolic process (GO:0032269)	1048	15	4.98	+	3.01	0.000138	0.0107
response to biotic stimulus (GO:0009607)	921	13	4.38	+	2.97	0.000455	0.0298
positive regulation of macromolecule biosynthetic process (GO:0010557)	1711	24	8.13	+	2.95	1.31e-06	0.000176
positive regulation of macromolecule metabolic process (GO:0010604)	3085	43	14.66	+	2.93	9.51e-12	2.85e-09
regulation of gene expression (GO:0010468)	4746	66	22.55	+	2.93	3.06e-20	4.77e-17
chromosome organization (GO:0051276)	1080	15	5.13	+	2.92	0.00019	0.0139
nucleic acid metabolic process (GO:0090304)	4034	56	19.17	+	2.92	4.31e-16	4.2e-13
positive regulation of nucleobase-containing compound metabolic process (GO:0045935)	1754	24	8.34	+	2.88	2.02e-06	0.000267
positive regulation of RNA metabolic process (GO:0051254)	1540	21	7.32	+	2.87	1.07e-05	0.00109
cellular component biogenesis (GO:0044085)	2731	37	12.98	+	2.85	1.25e-09	3.04e-07
regulation of RNA metabolic process (GO:0051252)	4024	53	19.12	+	2.77	4.95e-14	2.86e-11
positive regulation of cellular biosynthetic process (GO:0031328)	1823	24	8.66	+	2.77	3.92e-06	0.000456
cytoskeleton organization (GO:0007010)	1075	14	5.11	+	2.74	0.000599	0.0374
positive regulation of metabolic process (GO:0009893)	3309	43	15.73	+	2.73	9.52e-11	2.65e-08
positive regulation of biosynthetic process (GO:0009891)	1851	24	8.8	+	2.73	5.08e-06	0.000558
cellular protein localization (GO:0034613)	1468	19	6.98	+	2.72	6.1e-05	0.00528
cellular macromolecule localization (GO:0070727)	1478	19	7.02	+	2.7	6.67e-05	0.00568
regulation of cellular macromolecule biosynthetic process (GO:2000112)	4219	53	20.05	+	2.64	3.54e-13	1.78e-10
cellular response to organic substance (GO:0071310)	2310	29	10.98	+	2.64	7.35e-07	0.000106
multi-organism process (GO:0051704)	2402	30	11.42	+	2.63	4.91e-07	7.51e-05
regulation of nucleobase-containing compound metabolic process (GO:0019219)	4353	54	20.69	+	2.61	2.89e-13	1.5e-10
regulation of cellular protein metabolic process (GO:0032268)	2601	32	12.36	+	2.59	2.45e-07	3.83e-05
regulation of macromolecule biosynthetic process (GO:0010556)	4313	53	20.5	+	2.59	8.75e-13	3.41e-10
nucleobase-containing compound metabolic process (GO:0006139)	4600	56	21.86	+	2.56	1.51e-13	8.1e-11
defense response (GO:0006952)	1325	16	6.3	+	2.54	0.000537	0.0346
nitrogen compound transport (GO:0071705)	1740	21	8.27	+	2.54	6.38e-05	0.0055
negative regulation of biological process (GO:0048519)	5079	61	24.14	+	2.53	6.23e-15	4.41e-12
macromolecule localization (GO:0033036)	2349	28	11.16	+	2.51	3.36e-06	0.0004
regulation of protein metabolic process (GO:0051246)	2854	34	13.56	+	2.51	1.88e-07	3e-05
regulation of cellular biosynthetic process (GO:0031326)	4488	53	21.33	+	2.48	4.4e-12	1.49e-09
cellular response to chemical stimulus (GO:0070887)	2799	33	13.3	+	2.48	3.94e-07	6.08e-05
protein-containing complex assembly (GO:0065003)	1528	18	7.26	+	2.48	0.000311	0.0214
heterocycle metabolic process (GO:0046483)	4780	56	22.72	+	2.47	7.97e-13	3.19e-10
regulation of biosynthetic process (GO:0009889)	4559	53	21.67	+	2.45	8.28e-12	2.63e-09
cellular aromatic compound metabolic process (GO:0006725)	4818	56	22.9	+	2.45	1.12e-12	4.27e-10
positive regulation of nucleic acid-templated transcription (GO:1903508)	1466	17	6.97	+	2.44	0.000558	0.0354
positive regulation of transcription, DNA-templated (GO:0045893)	1466	17	6.97	+	2.44	0.000558	0.0353
positive regulation of RNA biosynthetic process (GO:1902680)	1467	17	6.97	+	2.44	0.000563	0.0354
cellular component assembly (GO:0022607)	2461	28	11.7	+	2.39	1.17e-05	0.00118
negative regulation of cellular process (GO:0048523)	4576	52	21.75	+	2.39	5.58e-11	1.58e-08
response to organic substance (GO:0010033)	2915	33	13.85	+	2.38	1.28e-06	0.000174
organic cyclic compound metabolic process (GO:1901360)	5038	56	23.94	+	2.34	8.51e-12	2.66e-09
protein-containing complex subunit organization (GO:0043933)	1802	20	8.56	+	2.34	0.000419	0.0277
cellular localization (GO:0051641)	2346	26	11.15	+	2.33	3.66e-05	0.00332
cellular nitrogen compound metabolic process (GO:0034641)	5248	57	24.94	+	2.29	1.09e-11	3.21e-09
regulation of macromolecule metabolic process (GO:0060255)	6316	68	30.02	+	2.27	6.87e-15	4.66e-12
positive regulation of nitrogen compound metabolic process (GO:0051173)	2976	32	14.14	+	2.26	4.93e-06	0.000549
organic substance transport (GO:0071702)	2095	22	9.96	+	2.21	0.000332	0.0225
response to stress (GO:0006950)	3456	36	16.42	+	2.19	2.16e-06	0.000284
positive regulation of cellular metabolic process (GO:0031325)	3083	32	14.65	+	2.18	1.2e-05	0.00121
regulation of biological quality (GO:0065008)	3779	39	17.96	+	2.17	7.3e-07	0.000106
regulation of transcription, DNA-templated (GO:0006355)	3780	38	17.96	+	2.12	2.56e-06	0.000322
regulation of nucleic acid-templated transcription (GO:1903506)	3802	38	18.07	+	2.1	2.81e-06	0.000351
regulation of nitrogen compound metabolic process (GO:0051171)	6116	61	29.07	+	2.1	4.96e-11	1.43e-08
regulation of RNA biosynthetic process (GO:2001141)	3810	38	18.11	+	2.1	2.91e-06	0.000361
regulation of metabolic process (GO:0019222)	6818	68	32.4	+	2.1	5.35e-13	2.45e-10
regulation of primary metabolic process (GO:0080090)	6283	61	29.86	+	2.04	1.72e-10	4.71e-08
regulation of cellular metabolic process (GO:0031323)	6337	60	30.12	+	1.99	9.46e-10	2.38e-07
positive regulation of biological process (GO:0048518)	5736	54	27.26	+	1.98	2.47e-08	4.53e-06
organelle organization (GO:0006996)	3409	32	16.2	+	1.98	0.000101	0.00817
cellular component organization or biogenesis (GO:0071840)	5795	51	27.54	+	1.85	8.21e-07	0.000117
response to chemical (GO:0042221)	4345	38	20.65	+	1.84	9.35e-05	0.00768
macromolecule metabolic process (GO:0043170)	7831	68	37.22	+	1.83	5.71e-10	1.51e-07
positive regulation of cellular process (GO:0048522)	5091	41	24.19	+	1.69	0.000238	0.0169
nitrogen compound metabolic process (GO:0006807)	8739	68	41.53	+	1.64	1.19e-07	2e-05
cellular component organization (GO:0016043)	5565	43	26.45	+	1.63	0.000374	0.0249
primary metabolic process (GO:0044238)	9266	68	44.04	+	1.54	2.25e-06	0.00029
regulation of biological process (GO:0050789)	11674	84	55.48	+	1.51	1.89e-09	4.55e-07
cellular metabolic process (GO:0044237)	9186	66	43.66	+	1.51	1.02e-05	0.00105
organic substance metabolic process (GO:0071704)	9581	68	45.53	+	1.49	7.25e-06	0.000775
regulation of cellular process (GO:0050794)	11035	77	52.44	+	1.47	5.53e-07	8.38e-05
response to stimulus (GO:0050896)	8370	58	39.78	+	1.46	0.000297	0.0206
biological regulation (GO:0065007)	12292	85	58.42	+	1.46	1.68e-08	3.19e-06
metabolic process (GO:0008152)	10054	69	47.78	+	1.44	2.1e-05	0.00201
cellular process (GO:0009987)	15437	93	73.36	+	1.27	1.07e-06	0.000151
biological_process (GO:0008150)	17748	97	84.35	+	1.15	8.29e-05	0.00688
Unclassified (UNCLASSIFIED)	3294	3	15.65	-	0.19	8.29e-05	0.00691

## Sheet: MCF-7 BCSCR
Analysis Type:	PANTHER Overrepresentation Test (Released 20171205)
Annotation Version and Release Date:	GO Ontology database Released 2018-04-04
Analyzed List:	upload_1 (Homo sapiens)
Reference List:	Homo sapiens (all genes in database)
Test Type:	FISHER
GO biological process complete	Homo sapiens - REFLIST (21042)	upload_1 (57)	upload_1 (expected)	upload_1 (over/under)	upload_1 (fold Enrichment)	upload_1 (raw P-value)	upload_1 (FDR)
CRD-mediated mRNA stabilization (GO:0070934)	5	4	0.01	+	> 100	5.97e-09	2.39e-06
protein localization to cytoplasmic stress granule (GO:1903608)	7	3	0.02	+	> 100	2.21e-06	0.000421
positive regulation of DNA topoisomerase (ATP-hydrolyzing) activity (GO:2000373)	6	2	0.02	+	> 100	0.000199	0.0199
regulation of DNA topoisomerase (ATP-hydrolyzing) activity (GO:2000371)	6	2	0.02	+	> 100	0.000199	0.0197
G-quadruplex DNA unwinding (GO:0044806)	7	2	0.02	+	> 100	0.000255	0.0247
positive regulation of cytoplasmic translation (GO:2000767)	8	2	0.02	+	92.29	0.000318	0.0292
positive regulation of isomerase activity (GO:0010912)	8	2	0.02	+	92.29	0.000318	0.029
regulation of isomerase activity (GO:0010911)	8	2	0.02	+	92.29	0.000318	0.0289
regulation by virus of viral protein levels in host cell (GO:0046719)	8	2	0.02	+	92.29	0.000318	0.0287
small RNA loading onto RISC (GO:0070922)	9	2	0.02	+	82.04	0.000388	0.0338
negative regulation of mRNA splicing, via spliceosome (GO:0048025)	21	4	0.06	+	70.32	5.8e-07	0.000146
alternative mRNA splicing, via spliceosome (GO:0000380)	16	3	0.04	+	69.22	1.76e-05	0.00236
response to interferon-alpha (GO:0035455)	23	4	0.06	+	64.2	8.02e-07	0.000195
negative regulation of RNA splicing (GO:0033119)	26	4	0.07	+	56.79	1.24e-06	0.000281
mRNA stabilization (GO:0048255)	40	6	0.11	+	55.37	2.55e-09	1.08e-06
negative regulation of telomere maintenance via telomerase (GO:0032211)	21	3	0.06	+	52.74	3.63e-05	0.0045
RNA stabilization (GO:0043489)	44	6	0.12	+	50.34	4.3e-09	1.76e-06
negative regulation of RNA catabolic process (GO:1902369)	53	7	0.14	+	48.76	2.48e-10	1.68e-07
negative regulation of mRNA processing (GO:0050686)	31	4	0.08	+	47.63	2.35e-06	0.000442
negative regulation of mRNA catabolic process (GO:1902373)	47	6	0.13	+	47.13	6.17e-09	2.41e-06
negative regulation of mRNA metabolic process (GO:1903312)	79	10	0.21	+	46.73	3.89e-14	1.21e-10
positive regulation of viral genome replication (GO:0045070)	35	4	0.09	+	42.19	3.67e-06	0.000643
regulation of mRNA splicing, via spliceosome (GO:0048024)	82	9	0.22	+	40.52	2.61e-12	3.4e-09
negative regulation of viral genome replication (GO:0045071)	55	6	0.15	+	40.27	1.47e-08	5.33e-06
negative regulation of telomere maintenance via telomere lengthening (GO:1904357)	28	3	0.08	+	39.55	7.96e-05	0.00907
regulation of alternative mRNA splicing, via spliceosome (GO:0000381)	47	5	0.13	+	39.27	2.84e-07	8.05e-05
regulation of viral genome replication (GO:0045069)	88	9	0.24	+	37.75	4.71e-12	5.65e-09
regulation of mRNA processing (GO:0050684)	121	10	0.33	+	30.51	2.03e-12	3.51e-09
negative regulation of telomere maintenance (GO:0032205)	37	3	0.1	+	29.93	0.000172	0.0178
negative regulation of DNA biosynthetic process (GO:2000279)	38	3	0.1	+	29.14	0.000185	0.0188
negative regulation of viral life cycle (GO:1903901)	79	6	0.21	+	28.04	1.1e-07	3.5e-05
type I interferon signaling pathway (GO:0060337)	66	5	0.18	+	27.97	1.37e-06	0.000292
cellular response to type I interferon (GO:0071357)	66	5	0.18	+	27.97	1.37e-06	0.000288
cellular response to dsRNA (GO:0071359)	53	4	0.14	+	27.86	1.7e-05	0.00235
regulation of RNA splicing (GO:0043484)	123	9	0.33	+	27.01	7.78e-11	6.74e-08
response to type I interferon (GO:0034340)	71	5	0.19	+	26	1.92e-06	0.000379
membrane protein proteolysis (GO:0033619)	43	3	0.12	+	25.76	0.000261	0.0252
positive regulation of viral life cycle (GO:1903902)	58	4	0.16	+	25.46	2.38e-05	0.00306
regulation of viral life cycle (GO:1903900)	137	9	0.37	+	24.25	1.92e-10	1.5e-07
regulation of telomere maintenance via telomere lengthening (GO:1904356)	61	4	0.17	+	24.21	2.87e-05	0.00363
cellular response to interleukin-12 (GO:0071349)	46	3	0.12	+	24.08	0.000315	0.0295
interleukin-12-mediated signaling pathway (GO:0035722)	46	3	0.12	+	24.08	0.000315	0.0293
RNA secondary structure unwinding (GO:0010501)	46	3	0.12	+	24.08	0.000315	0.0291
response to interleukin-12 (GO:0070671)	48	3	0.13	+	23.07	0.000355	0.0315
negative regulation of viral process (GO:0048525)	97	6	0.26	+	22.83	3.47e-07	9.32e-05
positive regulation of mRNA metabolic process (GO:1903313)	66	4	0.18	+	22.37	3.84e-05	0.00472
regulation of skeletal muscle tissue development (GO:0048641)	52	3	0.14	+	21.3	0.000444	0.0378
posttranscriptional gene silencing by RNA (GO:0035194)	52	3	0.14	+	21.3	0.000444	0.0376
posttranscriptional gene silencing (GO:0016441)	53	3	0.14	+	20.9	0.000468	0.0391
regulation of telomere maintenance via telomerase (GO:0032210)	54	3	0.15	+	20.51	0.000493	0.0405
regulation of mRNA metabolic process (GO:1903311)	295	16	0.8	+	20.02	1.13e-16	1.77e-12
mRNA splicing, via spliceosome (GO:0000398)	289	15	0.78	+	19.16	2.17e-15	1.69e-11
RNA splicing, via transesterification reactions with bulged adenosine as nucleophile (GO:0000377)	289	15	0.78	+	19.16	2.17e-15	1.13e-11
RNA splicing, via transesterification reactions (GO:0000375)	292	15	0.79	+	18.96	2.51e-15	9.79e-12
nucleosome assembly (GO:0006334)	118	6	0.32	+	18.77	1.04e-06	0.000241
regulation of viral process (GO:0050792)	198	10	0.54	+	18.64	2.01e-10	1.5e-07
regulation of telomere maintenance (GO:0032204)	80	4	0.22	+	18.46	7.86e-05	0.00909
gene silencing by RNA (GO:0031047)	80	4	0.22	+	18.46	7.86e-05	0.00902
osteoblast differentiation (GO:0001649)	122	6	0.33	+	18.16	1.25e-06	0.000278
regulation of mRNA stability (GO:0043488)	163	8	0.44	+	18.12	1.86e-08	6.6e-06
defense response to virus (GO:0051607)	184	9	0.5	+	18.06	2.29e-09	1.02e-06
regulation of mRNA catabolic process (GO:0061013)	184	9	0.5	+	18.06	2.29e-09	9.93e-07
positive regulation of viral process (GO:0048524)	104	5	0.28	+	17.75	1.13e-05	0.00165
response to dsRNA (GO:0043331)	84	4	0.23	+	17.58	9.43e-05	0.0106
negative regulation of translation (GO:0017148)	149	7	0.4	+	17.34	2.05e-07	5.91e-05
regulation of RNA stability (GO:0043487)	171	8	0.46	+	17.27	2.66e-08	9.22e-06
regulation of posttranscriptional gene silencing (GO:0060147)	86	4	0.23	+	17.17	0.000103	0.0111
regulation of gene silencing by RNA (GO:0060966)	86	4	0.23	+	17.17	0.000103	0.0111
chromatin assembly (GO:0031497)	135	6	0.37	+	16.41	2.19e-06	0.000423
gene silencing (GO:0016458)	158	7	0.43	+	16.36	3e-07	8.35e-05
regulation of symbiosis, encompassing mutualism through parasitism (GO:0043903)	227	10	0.61	+	16.26	7.19e-10	3.74e-07
negative regulation of cellular amide metabolic process (GO:0034249)	165	7	0.45	+	15.66	3.97e-07	0.000105
nucleosome organization (GO:0034728)	150	6	0.41	+	14.77	3.94e-06	0.000669
mRNA transport (GO:0051028)	154	6	0.42	+	14.38	4.56e-06	0.000757
regulation of DNA biosynthetic process (GO:2000278)	104	4	0.28	+	14.2	0.000208	0.0205
chromatin assembly or disassembly (GO:0006333)	156	6	0.42	+	14.2	4.9e-06	0.000805
RNA splicing (GO:0008380)	401	15	1.09	+	13.81	2.13e-13	4.76e-10
regulation of gene silencing (GO:0060968)	108	4	0.29	+	13.67	0.000239	0.0233
nuclear export (GO:0051168)	163	6	0.44	+	13.59	6.25e-06	0.000995
RNA localization (GO:0006403)	222	8	0.6	+	13.3	1.84e-07	5.53e-05
RNA transport (GO:0050658)	198	7	0.54	+	13.05	1.29e-06	0.000284
nucleic acid transport (GO:0050657)	198	7	0.54	+	13.05	1.29e-06	0.00028
establishment of RNA localization (GO:0051236)	200	7	0.54	+	12.92	1.38e-06	0.000287
mRNA processing (GO:0006397)	467	16	1.27	+	12.65	1.09e-13	2.83e-10
protein export from nucleus (GO:0006611)	147	5	0.4	+	12.56	5.62e-05	0.00675
DNA packaging (GO:0006323)	178	6	0.48	+	12.44	1.02e-05	0.00157
positive regulation of multi-organism process (GO:0043902)	178	6	0.48	+	12.44	1.02e-05	0.00156
negative regulation of multi-organism process (GO:0043901)	178	6	0.48	+	12.44	1.02e-05	0.00154
regulation of stem cell differentiation (GO:2000736)	119	4	0.32	+	12.41	0.000342	0.0307
response to virus (GO:0009615)	273	9	0.74	+	12.17	6.15e-08	2.09e-05
regulation of gene expression, epigenetic (GO:0040029)	223	7	0.6	+	11.59	2.78e-06	0.00051
DNA conformation change (GO:0071103)	260	8	0.7	+	11.36	5.89e-07	0.000146
negative regulation of cellular catabolic process (GO:0031330)	234	7	0.63	+	11.04	3.78e-06	0.000648
RNA export from nucleus (GO:0006405)	136	4	0.37	+	10.86	0.000558	0.0454
nucleobase-containing compound transport (GO:0015931)	239	7	0.65	+	10.81	4.33e-06	0.000726
protein-DNA complex assembly (GO:0065004)	206	6	0.56	+	10.75	2.27e-05	0.003
posttranscriptional regulation of gene expression (GO:0010608)	551	16	1.49	+	10.72	1.25e-12	2.45e-09
regulation of translation (GO:0006417)	416	12	1.13	+	10.65	1.29e-09	6.5e-07
regulation of cellular amide metabolic process (GO:0034248)	460	13	1.25	+	10.43	3.06e-10	1.91e-07
ossification (GO:0001503)	249	7	0.67	+	10.38	5.62e-06	0.000904
negative regulation of catabolic process (GO:0009895)	275	7	0.74	+	9.4	1.06e-05	0.00158
protein-DNA complex subunit organization (GO:0071824)	239	6	0.65	+	9.27	5.1e-05	0.00617
regulation of multi-organism process (GO:0043900)	399	10	1.08	+	9.25	1.29e-07	4.01e-05
mRNA metabolic process (GO:0016071)	682	17	1.85	+	9.2	2.33e-12	3.64e-09
nucleocytoplasmic transport (GO:0006913)	265	6	0.72	+	8.36	8.9e-05	0.0101
nuclear transport (GO:0051169)	269	6	0.73	+	8.23	9.65e-05	0.0107
defense response to other organism (GO:0098542)	498	10	1.35	+	7.41	9.38e-07	0.000222
RNA processing (GO:0006396)	925	17	2.51	+	6.78	2.5e-10	1.62e-07
cellular response to cytokine stimulus (GO:0071345)	987	18	2.67	+	6.73	7.31e-11	7.12e-08
response to cytokine (GO:0034097)	1069	19	2.9	+	6.56	2.89e-11	3.22e-08
innate immune response (GO:0045087)	765	12	2.07	+	5.79	8.81e-07	0.000211
chromatin organization (GO:0006325)	705	11	1.91	+	5.76	2.83e-06	0.000513
negative regulation of RNA metabolic process (GO:0051253)	1294	20	3.51	+	5.71	8.79e-11	7.22e-08
immune effector process (GO:0002252)	1038	16	2.81	+	5.69	1.12e-08	4.27e-06
viral process (GO:0016032)	662	10	1.79	+	5.58	1.12e-05	0.00165
negative regulation of cellular macromolecule biosynthetic process (GO:2000113)	1365	20	3.7	+	5.41	2.24e-10	1.59e-07
negative regulation of nucleobase-containing compound metabolic process (GO:0045934)	1441	21	3.9	+	5.38	7.45e-11	6.83e-08
negative regulation of gene expression (GO:0010629)	1669	24	4.52	+	5.31	2.43e-12	3.44e-09
interspecies interaction between organisms (GO:0044419)	780	11	2.11	+	5.21	7.32e-06	0.00114
negative regulation of macromolecule biosynthetic process (GO:0010558)	1436	20	3.89	+	5.14	5.4e-10	2.9e-07
cellular response to organic cyclic compound (GO:0071407)	508	7	1.38	+	5.09	0.000456	0.0384
symbiont process (GO:0044403)	737	10	2	+	5.01	2.79e-05	0.00357
regulation of cellular catabolic process (GO:0031329)	813	11	2.2	+	4.99	1.07e-05	0.0016
negative regulation of cellular biosynthetic process (GO:0031327)	1518	20	4.11	+	4.86	1.41e-09	6.85e-07
cytokine-mediated signaling pathway (GO:0019221)	688	9	1.86	+	4.83	9.68e-05	0.0106
negative regulation of biosynthetic process (GO:0009890)	1540	20	4.17	+	4.79	1.8e-09	8.5e-07
response to other organism (GO:0051707)	881	11	2.39	+	4.61	2.25e-05	0.003
response to external biotic stimulus (GO:0043207)	883	11	2.39	+	4.6	2.3e-05	0.00301
chromosome organization (GO:0051276)	1080	13	2.93	+	4.44	5.24e-06	0.000852
regulation of catabolic process (GO:0009894)	920	11	2.49	+	4.41	3.33e-05	0.00419
response to biotic stimulus (GO:0009607)	921	11	2.49	+	4.41	3.37e-05	0.0042
defense response (GO:0006952)	1325	15	3.59	+	4.18	1.79e-06	0.000362
negative regulation of transcription, DNA-templated (GO:0045892)	1162	13	3.15	+	4.13	1.14e-05	0.00165
negative regulation of nucleic acid-templated transcription (GO:1903507)	1208	13	3.27	+	3.97	1.72e-05	0.00236
negative regulation of RNA biosynthetic process (GO:1902679)	1210	13	3.28	+	3.97	1.75e-05	0.00238
negative regulation of nitrogen compound metabolic process (GO:0051172)	2345	25	6.35	+	3.94	4.38e-10	2.63e-07
negative regulation of macromolecule metabolic process (GO:0010605)	2554	27	6.92	+	3.9	6.96e-11	7.23e-08
cellular protein-containing complex assembly (GO:0034622)	866	9	2.35	+	3.84	0.000523	0.0427
negative regulation of cellular metabolic process (GO:0031324)	2510	25	6.8	+	3.68	1.81e-09	8.32e-07
cellular response to organic substance (GO:0071310)	2310	23	6.26	+	3.68	1.13e-08	4.2e-06
positive regulation of gene expression (GO:0010628)	1858	18	5.03	+	3.58	1.18e-06	0.00027
negative regulation of metabolic process (GO:0009892)	2792	27	7.56	+	3.57	5.26e-10	2.93e-07
immune response (GO:0006955)	1803	17	4.88	+	3.48	3.7e-06	0.000642
positive regulation of nucleobase-containing compound metabolic process (GO:0045935)	1754	16	4.75	+	3.37	1.18e-05	0.00169
positive regulation of RNA metabolic process (GO:0051254)	1540	14	4.17	+	3.36	4.94e-05	0.00602
cellular response to chemical stimulus (GO:0070887)	2799	24	7.58	+	3.17	8.45e-08	2.75e-05
multi-organism process (GO:0051704)	2402	20	6.51	+	3.07	2.6e-06	0.000482
response to organic substance (GO:0010033)	2915	24	7.9	+	3.04	1.83e-07	5.59e-05
positive regulation of macromolecule biosynthetic process (GO:0010557)	1711	14	4.63	+	3.02	0.000152	0.0158
immune system process (GO:0002376)	2670	21	7.23	+	2.9	3.26e-06	0.000585
positive regulation of macromolecule metabolic process (GO:0010604)	3085	24	8.36	+	2.87	5.29e-07	0.000135
positive regulation of cellular biosynthetic process (GO:0031328)	1823	14	4.94	+	2.84	0.000293	0.0279
positive regulation of biosynthetic process (GO:0009891)	1851	14	5.01	+	2.79	0.000343	0.0305
positive regulation of metabolic process (GO:0009893)	3309	24	8.96	+	2.68	1.91e-06	0.000383
cellular localization (GO:0051641)	2346	17	6.36	+	2.68	0.000111	0.0118
regulation of RNA metabolic process (GO:0051252)	4024	29	10.9	+	2.66	7.78e-08	2.58e-05
response to external stimulus (GO:0009605)	1959	14	5.31	+	2.64	0.000607	0.049
RNA metabolic process (GO:0016070)	3514	25	9.52	+	2.63	1.46e-06	0.0003
negative regulation of biological process (GO:0048519)	5079	36	13.76	+	2.62	5.02e-10	2.9e-07
gene expression (GO:0010467)	3841	26	10.4	+	2.5	2.05e-06	0.0004
positive regulation of nitrogen compound metabolic process (GO:0051173)	2976	20	8.06	+	2.48	6.32e-05	0.00742
regulation of nucleobase-containing compound metabolic process (GO:0019219)	4353	29	11.79	+	2.46	4.49e-07	0.000117
response to stress (GO:0006950)	3456	23	9.36	+	2.46	1.53e-05	0.00215
negative regulation of cellular process (GO:0048523)	4576	30	12.4	+	2.42	3.4e-07	9.3e-05
regulation of gene expression (GO:0010468)	4746	31	12.86	+	2.41	1.93e-07	5.69e-05
transcription, DNA-templated (GO:0006351)	2613	17	7.08	+	2.4	0.000407	0.0352
nucleic acid-templated transcription (GO:0097659)	2614	17	7.08	+	2.4	0.000409	0.0352
positive regulation of cellular metabolic process (GO:0031325)	3083	20	8.35	+	2.39	0.000104	0.0111
RNA biosynthetic process (GO:0032774)	2623	17	7.11	+	2.39	0.000425	0.0365
regulation of cellular macromolecule biosynthetic process (GO:2000112)	4219	27	11.43	+	2.36	3.45e-06	0.000612
regulation of macromolecule biosynthetic process (GO:0010556)	4313	27	11.68	+	2.31	7.28e-06	0.00115
nucleic acid metabolic process (GO:0090304)	4034	25	10.93	+	2.29	2.35e-05	0.00305
organelle organization (GO:0006996)	3409	21	9.23	+	2.27	0.000177	0.0182
regulation of cellular biosynthetic process (GO:0031326)	4488	27	12.16	+	2.22	1.26e-05	0.00179
regulation of biosynthetic process (GO:0009889)	4559	27	12.35	+	2.19	1.65e-05	0.00229
regulation of transcription, DNA-templated (GO:0006355)	3780	22	10.24	+	2.15	0.000216	0.0212
regulation of nucleic acid-templated transcription (GO:1903506)	3802	22	10.3	+	2.14	0.000373	0.0329
regulation of RNA biosynthetic process (GO:2001141)	3810	22	10.32	+	2.13	0.000377	0.033
response to chemical (GO:0042221)	4345	25	11.77	+	2.12	9.56e-05	0.0106
nucleobase-containing compound metabolic process (GO:0006139)	4600	26	12.46	+	2.09	7.16e-05	0.00834
heterocycle metabolic process (GO:0046483)	4780	26	12.95	+	2.01	0.000178	0.0181
cellular aromatic compound metabolic process (GO:0006725)	4818	26	13.05	+	1.99	0.000188	0.019
organic cyclic compound metabolic process (GO:1901360)	5038	26	13.65	+	1.91	0.000461	0.0386
cellular nitrogen compound metabolic process (GO:0034641)	5248	27	14.22	+	1.9	0.000304	0.0285
regulation of nitrogen compound metabolic process (GO:0051171)	6116	31	16.57	+	1.87	9.68e-05	0.0106
regulation of macromolecule metabolic process (GO:0060255)	6316	32	17.11	+	1.87	5.94e-05	0.00702
regulation of primary metabolic process (GO:0080090)	6283	31	17.02	+	1.82	0.000124	0.013
regulation of cellular metabolic process (GO:0031323)	6337	31	17.17	+	1.81	0.000139	0.0146
positive regulation of biological process (GO:0048518)	5736	28	15.54	+	1.8	0.000489	0.0404
regulation of metabolic process (GO:0019222)	6818	32	18.47	+	1.73	0.0003	0.0284
response to stimulus (GO:0050896)	8370	38	22.67	+	1.68	5.83e-05	0.00694
regulation of cellular process (GO:0050794)	11035	43	29.89	+	1.44	0.000472	0.0392
regulation of biological process (GO:0050789)	11674	45	31.62	+	1.42	0.00027	0.0258

## Sheet: MEF BCSCR
Analysis Type:	PANTHER Overrepresentation Test (Released 20171205)
Annotation Version and Release Date:	GO Ontology database Released 2018-04-04
Analyzed List:	upload_1 (Homo sapiens)
Reference List:	Homo sapiens (all genes in database)
Test Type:	FISHER
GO biological process complete	Homo sapiens - REFLIST (21042)	upload_1 (80)	upload_1 (expected)	upload_1 (over/under)	upload_1 (fold Enrichment)	upload_1 (raw P-value)	upload_1 (FDR)
positive regulation of telomerase RNA reverse transcriptase activity (GO:1905663)	2	2	0.01	+	> 100	8.46e-05	0.00721
regulation of telomerase RNA reverse transcriptase activity (GO:1905661)	2	2	0.01	+	> 100	8.46e-05	0.00717
CRD-mediated mRNA stabilization (GO:0070934)	5	5	0.02	+	> 100	1.7e-10	5.11e-08
protein localization to cytoplasmic stress granule (GO:1903608)	7	4	0.03	+	> 100	6.17e-08	1.08e-05
snoRNA localization (GO:0048254)	4	2	0.02	+	> 100	0.00021	0.0155
regulation of RNA interference (GO:1900368)	4	2	0.02	+	> 100	0.00021	0.0154
targeting of mRNA for destruction involved in RNA interference (GO:0030423)	4	2	0.02	+	> 100	0.00021	0.0153
negative regulation of defense response to virus by host (GO:0050689)	5	2	0.02	+	> 100	0.000294	0.0204
small RNA loading onto RISC (GO:0070922)	9	3	0.03	+	87.67	1.12e-05	0.00116
positive regulation of DNA topoisomerase (ATP-hydrolyzing) activity (GO:2000373)	6	2	0.02	+	87.67	0.000391	0.0263
regulation of DNA topoisomerase (ATP-hydrolyzing) activity (GO:2000371)	6	2	0.02	+	87.67	0.000391	0.0262
G-quadruplex DNA unwinding (GO:0044806)	7	2	0.03	+	75.15	0.000501	0.033
miRNA loading onto RISC involved in gene silencing by miRNA (GO:0035280)	7	2	0.03	+	75.15	0.000501	0.0329
positive regulation of interferon-alpha secretion (GO:1902741)	8	2	0.03	+	65.76	0.000625	0.04
regulation of interferon-alpha secretion (GO:1902739)	8	2	0.03	+	65.76	0.000625	0.0398
positive regulation of cytoplasmic translation (GO:2000767)	8	2	0.03	+	65.76	0.000625	0.0396
positive regulation by host of viral genome replication (GO:0044829)	8	2	0.03	+	65.76	0.000625	0.0395
positive regulation of RIG-I signaling pathway (GO:1900246)	8	2	0.03	+	65.76	0.000625	0.0393
positive regulation of isomerase activity (GO:0010912)	8	2	0.03	+	65.76	0.000625	0.0392
regulation of isomerase activity (GO:0010911)	8	2	0.03	+	65.76	0.000625	0.039
regulation by virus of viral protein levels in host cell (GO:0046719)	8	2	0.03	+	65.76	0.000625	0.0388
vesicle transport along actin filament (GO:0030050)	8	2	0.03	+	65.76	0.000625	0.0387
pre-miRNA processing (GO:0031054)	13	3	0.05	+	60.7	2.83e-05	0.00267
RNA interference (GO:0016246)	13	3	0.05	+	60.7	2.83e-05	0.00266
production of siRNA involved in RNA interference (GO:0030422)	9	2	0.03	+	58.45	0.000762	0.0459
RNA stabilization (GO:0043489)	44	9	0.17	+	53.8	3.91e-13	2.03e-10
mRNA stabilization (GO:0048255)	40	8	0.15	+	52.6	9.87e-12	3.67e-09
negative regulation of mRNA splicing, via spliceosome (GO:0048025)	21	4	0.08	+	50.1	2.27e-06	0.00029
negative regulation of RNA catabolic process (GO:1902369)	53	10	0.2	+	49.63	3.69e-14	2.3e-11
alternative mRNA splicing, via spliceosome (GO:0000380)	16	3	0.06	+	49.32	4.85e-05	0.0043
positive regulation of viral genome replication (GO:0045070)	35	6	0.13	+	45.09	9.87e-09	1.92e-06
negative regulation of mRNA catabolic process (GO:1902373)	47	8	0.18	+	44.77	3.12e-11	9.93e-09
miRNA metabolic process (GO:0010586)	18	3	0.07	+	43.84	6.62e-05	0.00574
negative regulation of RNA splicing (GO:0033119)	26	4	0.1	+	40.47	4.85e-06	0.00056
RNA secondary structure unwinding (GO:0010501)	46	7	0.17	+	40.03	1.15e-09	2.75e-07
negative regulation of mRNA metabolic process (GO:1903312)	79	12	0.3	+	39.95	9.15e-16	7.93e-13
production of miRNAs involved in gene silencing by miRNA (GO:0035196)	28	4	0.11	+	37.57	6.33e-06	0.00071
regulation of mRNA splicing, via spliceosome (GO:0048024)	82	11	0.31	+	35.28	5.35e-14	3.21e-11
positive regulation of interferon-alpha production (GO:0032727)	23	3	0.09	+	34.31	0.000128	0.0103
production of small RNA involved in gene silencing by RNA (GO:0070918)	31	4	0.12	+	33.94	9.14e-06	0.000996
negative regulation of mRNA processing (GO:0050686)	31	4	0.12	+	33.94	9.14e-06	0.00099
dsRNA fragmentation (GO:0031050)	31	4	0.12	+	33.94	9.14e-06	0.000983
regulation of viral genome replication (GO:0045069)	88	11	0.33	+	32.88	1.09e-13	6.06e-11
negative regulation of defense response to virus (GO:0050687)	24	3	0.09	+	32.88	0.000143	0.0111
cellular response to dsRNA (GO:0071359)	53	6	0.2	+	29.78	9.37e-08	1.61e-05
negative regulation of viral genome replication (GO:0045071)	55	6	0.21	+	28.69	1.15e-07	1.9e-05
response to exogenous dsRNA (GO:0043330)	46	5	0.17	+	28.59	1.41e-06	0.000188
response to dsRNA (GO:0043331)	84	9	0.32	+	28.18	7.51e-11	2.34e-08
regulation of alternative mRNA splicing, via spliceosome (GO:0000381)	47	5	0.18	+	27.98	1.55e-06	0.000202
regulation of interferon-alpha production (GO:0032647)	29	3	0.11	+	27.21	0.00024	0.0173
positive regulation of viral life cycle (GO:1903902)	58	6	0.22	+	27.21	1.54e-07	2.47e-05
regulation of mRNA processing (GO:0050684)	121	12	0.46	+	26.09	9.82e-14	5.67e-11
posttranscriptional gene silencing by RNA (GO:0035194)	52	5	0.2	+	25.29	2.46e-06	0.000313
posttranscriptional gene silencing (GO:0016441)	53	5	0.2	+	24.81	2.69e-06	0.000336
positive regulation of gene expression, epigenetic (GO:0045815)	55	5	0.21	+	23.91	3.19e-06	0.000391
regulation of RNA splicing (GO:0043484)	123	11	0.47	+	23.52	3.19e-12	1.28e-09
gene silencing by miRNA (GO:0035195)	45	4	0.17	+	23.38	3.55e-05	0.00324
negative regulation of translation (GO:0017148)	149	12	0.57	+	21.18	9.79e-13	4.49e-10
regulation of viral life cycle (GO:1903900)	137	11	0.52	+	21.12	9.51e-12	3.62e-09
positive regulation of telomere maintenance (GO:0032206)	50	4	0.19	+	21.04	5.22e-05	0.00458
regulation of RNA stability (GO:0043487)	171	13	0.65	+	20	2.06e-13	1.11e-10
negative regulation of viral life cycle (GO:1903901)	79	6	0.3	+	19.98	8.41e-07	0.000118
regulation of defense response to virus by host (GO:0050691)	40	3	0.15	+	19.73	0.000579	0.0375
gene silencing by RNA (GO:0031047)	80	6	0.3	+	19.73	9.01e-07	0.000126
regulation of mRNA metabolic process (GO:1903311)	295	22	1.12	+	19.62	4.5e-22	1.4e-18
regulation of mRNA stability (GO:0043488)	163	12	0.62	+	19.36	2.64e-12	1.15e-09
rRNA modification (GO:0000154)	41	3	0.16	+	19.25	0.00062	0.0398
negative regulation of cellular amide metabolic process (GO:0034249)	165	12	0.63	+	19.13	3.03e-12	1.24e-09
mRNA splicing, via spliceosome (GO:0000398)	289	21	1.1	+	19.11	7.41e-21	1.44e-17
RNA splicing, via transesterification reactions with bulged adenosine as nucleophile (GO:0000377)	289	21	1.1	+	19.11	7.41e-21	1.28e-17
RNA splicing, via transesterification reactions (GO:0000375)	292	21	1.11	+	18.92	9.05e-21	1.28e-17
mRNA transport (GO:0051028)	154	11	0.59	+	18.79	3.11e-11	1.01e-08
regulation of mRNA catabolic process (GO:0061013)	184	13	0.7	+	18.58	4.95e-13	2.41e-10
regulation of defense response to virus (GO:0050688)	72	5	0.27	+	18.27	1.1e-05	0.00114
RNA localization (GO:0006403)	222	15	0.84	+	17.77	1.25e-14	8.89e-12
positive regulation of viral process (GO:0048524)	104	7	0.4	+	17.7	2.12e-07	3.37e-05
negative regulation of response to biotic stimulus (GO:0002832)	45	3	0.17	+	17.54	0.0008	0.048
osteoblast differentiation (GO:0001649)	122	8	0.46	+	17.25	3.31e-08	6.01e-06
regulation of telomere maintenance (GO:0032204)	80	5	0.3	+	16.44	1.78e-05	0.00177
negative regulation of viral process (GO:0048525)	97	6	0.37	+	16.27	2.6e-06	0.000328
regulation of viral process (GO:0050792)	198	12	0.75	+	15.94	2.27e-11	8.22e-09
RNA transport (GO:0050658)	198	12	0.75	+	15.94	2.27e-11	8.03e-09
nucleic acid transport (GO:0050657)	198	12	0.75	+	15.94	2.27e-11	7.86e-09
positive regulation of mRNA metabolic process (GO:1903313)	66	4	0.25	+	15.94	0.000145	0.0111
establishment of RNA localization (GO:0051236)	200	12	0.76	+	15.78	2.53e-11	8.59e-09
RNA splicing (GO:0008380)	401	24	1.52	+	15.74	5.86e-22	1.52e-18
epithelial to mesenchymal transition (GO:0001837)	67	4	0.25	+	15.7	0.000153	0.0116
regulation of posttranscriptional gene silencing (GO:0060147)	86	5	0.33	+	15.29	2.48e-05	0.00238
regulation of gene silencing by RNA (GO:0060966)	86	5	0.33	+	15.29	2.48e-05	0.00237
regulation of gene silencing (GO:0060968)	108	6	0.41	+	14.61	4.7e-06	0.000547
mRNA processing (GO:0006397)	467	25	1.78	+	14.08	9.2e-22	2.05e-18
positive regulation of type I interferon production (GO:0032481)	75	4	0.29	+	14.03	0.000231	0.0168
regulation of symbiosis, encompassing mutualism through parasitism (GO:0043903)	227	12	0.86	+	13.9	1.02e-10	3.12e-08
positive regulation of multi-organism process (GO:0043902)	178	9	0.68	+	13.3	3.72e-08	6.67e-06
nucleobase-containing compound transport (GO:0015931)	239	12	0.91	+	13.21	1.8e-10	5.29e-08
regulation of gene expression, epigenetic (GO:0040029)	223	11	0.85	+	12.97	1.31e-09	3.09e-07
regulation of gene silencing by miRNA (GO:0060964)	83	4	0.32	+	12.68	0.000335	0.0231
negative regulation of cellular catabolic process (GO:0031330)	234	11	0.89	+	12.36	2.12e-09	4.72e-07
RNA modification (GO:0009451)	150	7	0.57	+	12.27	2.21e-06	0.000285
regulation of translation (GO:0006417)	416	19	1.58	+	12.01	2.26e-15	1.77e-12
RNA processing (GO:0006396)	925	42	3.52	+	11.94	4.36e-35	6.8e-31
negative regulation of multi-organism process (GO:0043901)	178	8	0.68	+	11.82	5.25e-07	7.95e-05
rRNA processing (GO:0006364)	268	12	1.02	+	11.78	6.29e-10	1.69e-07
gene silencing (GO:0016458)	158	7	0.6	+	11.65	3.08e-06	0.000381
ncRNA processing (GO:0034470)	430	19	1.63	+	11.62	4.03e-15	2.99e-12
mRNA metabolic process (GO:0016071)	682	30	2.59	+	11.57	6.76e-24	5.27e-20
response to virus (GO:0009615)	273	12	1.04	+	11.56	7.7e-10	2e-07
posttranscriptional regulation of gene expression (GO:0010608)	551	24	2.09	+	11.46	6.69e-19	8.69e-16
regulation of cellular amide metabolic process (GO:0034248)	460	20	1.75	+	11.44	9.15e-16	7.51e-13
cellular response to leukemia inhibitory factor (GO:1990830)	93	4	0.35	+	11.31	0.000506	0.033
response to leukemia inhibitory factor (GO:1990823)	93	4	0.35	+	11.31	0.000506	0.0329
rRNA metabolic process (GO:0016072)	293	12	1.11	+	10.77	1.66e-09	3.87e-07
positive regulation of translation (GO:0045727)	124	5	0.47	+	10.61	0.000131	0.0103
RNA 3'-end processing (GO:0031123)	124	5	0.47	+	10.61	0.000131	0.0103
negative regulation of catabolic process (GO:0009895)	275	11	1.05	+	10.52	1.06e-08	2.04e-06
viral gene expression (GO:0019080)	128	5	0.49	+	10.27	0.000151	0.0116
regulation of DNA biosynthetic process (GO:2000278)	104	4	0.4	+	10.12	0.000758	0.0459
defense response to virus (GO:0051607)	184	7	0.7	+	10.01	8.06e-06	0.000885
ribosome biogenesis (GO:0042254)	342	13	1.3	+	10	7.84e-10	2.01e-07
positive regulation of chromosome organization (GO:2001252)	160	6	0.61	+	9.86	4e-05	0.00359
actin filament-based movement (GO:0030048)	107	4	0.41	+	9.83	0.00084	0.0498
regulation of response to biotic stimulus (GO:0002831)	134	5	0.51	+	9.81	0.000186	0.0139
ribonucleoprotein complex biogenesis (GO:0022613)	485	18	1.84	+	9.76	4.08e-13	2.05e-10
nuclear export (GO:0051168)	163	6	0.62	+	9.68	4.42e-05	0.00394
RNA export from nucleus (GO:0006405)	136	5	0.52	+	9.67	0.000199	0.0147
RNA catabolic process (GO:0006401)	245	9	0.93	+	9.66	5.03e-07	7.7e-05
ossification (GO:0001503)	249	9	0.95	+	9.51	5.73e-07	8.6e-05
positive regulation of cellular amide metabolic process (GO:0034250)	144	5	0.55	+	9.13	0.000257	0.0184
protein export from nucleus (GO:0006611)	147	5	0.56	+	8.95	0.000281	0.0198
regulation of multi-organism process (GO:0043900)	399	13	1.52	+	8.57	4.73e-09	9.84e-07
ncRNA metabolic process (GO:0034660)	590	19	2.24	+	8.47	9.32e-13	4.41e-10
cytoskeleton-dependent intracellular transport (GO:0030705)	162	5	0.62	+	8.12	0.000434	0.0288
nuclear-transcribed mRNA catabolic process (GO:0000956)	199	6	0.76	+	7.93	0.000128	0.0103
positive regulation of DNA metabolic process (GO:0051054)	202	6	0.77	+	7.81	0.000139	0.0108
mRNA catabolic process (GO:0006402)	215	6	0.82	+	7.34	0.000193	0.0144
ribonucleoprotein complex assembly (GO:0022618)	216	6	0.82	+	7.31	0.000198	0.0147
nucleocytoplasmic transport (GO:0006913)	265	7	1.01	+	6.95	7.75e-05	0.00664
ribonucleoprotein complex subunit organization (GO:0071826)	229	6	0.87	+	6.89	0.000269	0.0191
nuclear transport (GO:0051169)	269	7	1.02	+	6.84	8.49e-05	0.00716
nucleobase-containing compound catabolic process (GO:0034655)	408	9	1.55	+	5.8	2.81e-05	0.00267
cellular response to organic cyclic compound (GO:0071407)	508	11	1.93	+	5.7	4.02e-06	0.000479
regulation of cellular catabolic process (GO:0031329)	813	17	3.09	+	5.5	1.07e-08	2.04e-06
symbiont process (GO:0044403)	737	15	2.8	+	5.35	1.26e-07	2.06e-05
heterocycle catabolic process (GO:0046700)	456	9	1.73	+	5.19	6.53e-05	0.00569
cellular nitrogen compound catabolic process (GO:0044270)	458	9	1.74	+	5.17	6.75e-05	0.00582
viral process (GO:0016032)	662	13	2.52	+	5.17	1.42e-06	0.000188
interspecies interaction between organisms (GO:0044419)	780	15	2.97	+	5.06	2.56e-07	4e-05
aromatic compound catabolic process (GO:0019439)	473	9	1.8	+	5	8.59e-05	0.00721
negative regulation of gene expression (GO:0010629)	1669	31	6.35	+	4.89	2.67e-14	1.74e-11
regulation of catabolic process (GO:0009894)	920	17	3.5	+	4.86	6.28e-08	1.09e-05
regulation of DNA metabolic process (GO:0051052)	379	7	1.44	+	4.86	0.000652	0.0402
organic cyclic compound catabolic process (GO:1901361)	505	9	1.92	+	4.69	0.00014	0.0108
negative regulation of RNA metabolic process (GO:0051253)	1294	22	4.92	+	4.47	2.1e-09	4.74e-07
cellular response to nitrogen compound (GO:1901699)	593	10	2.25	+	4.44	9.11e-05	0.00756
negative regulation of cellular macromolecule biosynthetic process (GO:2000113)	1365	23	5.19	+	4.43	9.67e-10	2.39e-07
response to cytokine (GO:0034097)	1069	18	4.06	+	4.43	9.54e-08	1.62e-05
cellular response to cytokine stimulus (GO:0071345)	987	16	3.75	+	4.26	9.13e-07	0.000126
positive regulation of gene expression (GO:0010628)	1858	30	7.06	+	4.25	2.9e-12	1.22e-09
defense response to other organism (GO:0098542)	498	8	1.89	+	4.23	0.000657	0.0403
negative regulation of macromolecule biosynthetic process (GO:0010558)	1436	23	5.46	+	4.21	2.53e-09	5.56e-07
negative regulation of nucleobase-containing compound metabolic process (GO:0045934)	1441	23	5.48	+	4.2	2.7e-09	5.85e-07
response to other organism (GO:0051707)	881	14	3.35	+	4.18	6.06e-06	0.000689
response to external biotic stimulus (GO:0043207)	883	14	3.36	+	4.17	6.21e-06	0.000702
response to organic cyclic compound (GO:0014070)	888	14	3.38	+	4.15	6.62e-06	0.000737
innate immune response (GO:0045087)	765	12	2.91	+	4.13	3.42e-05	0.00314
RNA metabolic process (GO:0016070)	3514	54	13.36	+	4.04	1.04e-23	4.05e-20
response to biotic stimulus (GO:0009607)	921	14	3.5	+	4	9.95e-06	0.00106
negative regulation of cellular biosynthetic process (GO:0031327)	1518	23	5.77	+	3.99	7.16e-09	1.43e-06
negative regulation of biosynthetic process (GO:0009890)	1540	23	5.85	+	3.93	9.36e-09	1.85e-06
protein localization to organelle (GO:0033365)	678	10	2.58	+	3.88	0.000266	0.0189
gene expression (GO:0010467)	3841	56	14.6	+	3.83	8.1e-24	4.21e-20
regulation of cytokine production (GO:0001817)	644	9	2.45	+	3.68	0.000801	0.0479
response to nitrogen compound (GO:1901698)	1021	14	3.88	+	3.61	3.08e-05	0.00286
negative regulation of macromolecule metabolic process (GO:0010605)	2554	35	9.71	+	3.6	2.11e-12	9.4e-10
immune effector process (GO:0002252)	1038	14	3.95	+	3.55	3.69e-05	0.00332
nucleic acid metabolic process (GO:0090304)	4034	54	15.34	+	3.52	7.91e-21	1.23e-17
multi-organism process (GO:0051704)	2402	31	9.13	+	3.39	3.19e-10	9.21e-08
negative regulation of nitrogen compound metabolic process (GO:0051172)	2345	30	8.92	+	3.36	8.69e-10	2.19e-07
negative regulation of metabolic process (GO:0009892)	2792	35	10.61	+	3.3	2.67e-11	8.85e-09
negative regulation of cellular protein metabolic process (GO:0032269)	1048	13	3.98	+	3.26	0.000165	0.0125
positive regulation of macromolecule biosynthetic process (GO:0010557)	1711	21	6.51	+	3.23	1.23e-06	0.000166
intracellular protein transport (GO:0006886)	910	11	3.46	+	3.18	0.000682	0.0417
defense response (GO:0006952)	1325	16	5.04	+	3.18	3.6e-05	0.00326
negative regulation of cellular metabolic process (GO:0031324)	2510	30	9.54	+	3.14	4.32e-09	9.12e-07
negative regulation of protein metabolic process (GO:0051248)	1107	13	4.21	+	3.09	0.000281	0.0198
nucleobase-containing compound metabolic process (GO:0006139)	4600	54	17.49	+	3.09	3.85e-18	4.62e-15
cellular response to organic substance (GO:0071310)	2310	27	8.78	+	3.07	5.69e-08	1.01e-05
positive regulation of RNA metabolic process (GO:0051254)	1540	18	5.85	+	3.07	1.64e-05	0.00167
positive regulation of cellular biosynthetic process (GO:0031328)	1823	21	6.93	+	3.03	3.36e-06	0.00041
cellular aromatic compound metabolic process (GO:0006725)	4818	55	18.32	+	3	4.64e-18	5.17e-15
positive regulation of nucleobase-containing compound metabolic process (GO:0045935)	1754	20	6.67	+	3	7.13e-06	0.000789
positive regulation of biosynthetic process (GO:0009891)	1851	21	7.04	+	2.98	4.27e-06	0.0005
positive regulation of macromolecule metabolic process (GO:0010604)	3085	35	11.73	+	2.98	4.27e-10	1.19e-07
response to organic substance (GO:0010033)	2915	33	11.08	+	2.98	1.91e-09	4.39e-07
heterocycle metabolic process (GO:0046483)	4780	54	18.17	+	2.97	2.29e-17	2.38e-14
nitrogen compound transport (GO:0071705)	1740	19	6.62	+	2.87	2.34e-05	0.00229
organic cyclic compound metabolic process (GO:1901360)	5038	55	19.15	+	2.87	3.83e-17	3.73e-14
positive regulation of nucleic acid-templated transcription (GO:1903508)	1466	16	5.57	+	2.87	0.000118	0.00967
positive regulation of transcription, DNA-templated (GO:0045893)	1466	16	5.57	+	2.87	0.000118	0.00962
positive regulation of RNA biosynthetic process (GO:1902680)	1467	16	5.58	+	2.87	0.000119	0.00965
cellular protein localization (GO:0034613)	1468	16	5.58	+	2.87	0.00012	0.00967
cellular macromolecule localization (GO:0070727)	1478	16	5.62	+	2.85	0.000129	0.0103
macromolecule localization (GO:0033036)	2349	25	8.93	+	2.8	1.22e-06	0.000166
positive regulation of metabolic process (GO:0009893)	3309	35	12.58	+	2.78	2.85e-09	6.09e-07
regulation of gene expression (GO:0010468)	4746	50	18.04	+	2.77	2.64e-14	1.79e-11
cellular nitrogen compound metabolic process (GO:0034641)	5248	55	19.95	+	2.76	2.59e-16	2.38e-13
transcription, DNA-templated (GO:0006351)	2613	27	9.93	+	2.72	6.86e-07	0.000102
nucleic acid-templated transcription (GO:0097659)	2614	27	9.94	+	2.72	6.92e-07	0.000102
RNA biosynthetic process (GO:0032774)	2623	27	9.97	+	2.71	7.4e-07	0.000107
cellular response to chemical stimulus (GO:0070887)	2799	28	10.64	+	2.63	7.51e-07	0.000107
regulation of RNA metabolic process (GO:0051252)	4024	40	15.3	+	2.61	5.77e-10	1.58e-07
intracellular transport (GO:0046907)	1529	15	5.81	+	2.58	0.000613	0.0395
organic substance transport (GO:0071702)	2095	20	7.97	+	2.51	9.03e-05	0.00754
cellular component biogenesis (GO:0044085)	2731	26	10.38	+	2.5	5.54e-06	0.000636
immune response (GO:0006955)	1803	17	6.85	+	2.48	0.000395	0.0263
regulation of nucleobase-containing compound metabolic process (GO:0019219)	4353	40	16.55	+	2.42	6.23e-09	1.26e-06
response to external stimulus (GO:0009605)	1959	18	7.45	+	2.42	0.000352	0.024
aromatic compound biosynthetic process (GO:0019438)	3135	28	11.92	+	2.35	9.34e-06	0.000998
negative regulation of biological process (GO:0048519)	5079	45	19.31	+	2.33	1.09e-09	2.65e-07
nucleobase-containing compound biosynthetic process (GO:0034654)	3061	27	11.64	+	2.32	1.72e-05	0.00173
regulation of cellular macromolecule biosynthetic process (GO:2000112)	4219	37	16.04	+	2.31	1.42e-07	2.31e-05
positive regulation of nitrogen compound metabolic process (GO:0051173)	2976	26	11.31	+	2.3	3.04e-05	0.00284
heterocycle biosynthetic process (GO:0018130)	3130	27	11.9	+	2.27	2.35e-05	0.00229
immune system process (GO:0002376)	2670	23	10.15	+	2.27	0.00013	0.0103
cellular nitrogen compound biosynthetic process (GO:0044271)	3599	31	13.68	+	2.27	4.02e-06	0.000482
regulation of macromolecule biosynthetic process (GO:0010556)	4313	37	16.4	+	2.26	2.38e-07	3.75e-05
organic cyclic compound biosynthetic process (GO:1901362)	3270	28	12.43	+	2.25	1.71e-05	0.00173
cellular localization (GO:0051641)	2346	20	8.92	+	2.24	0.000483	0.0319
regulation of cellular protein metabolic process (GO:0032268)	2601	22	9.89	+	2.22	0.00024	0.0173
positive regulation of cellular metabolic process (GO:0031325)	3083	26	11.72	+	2.22	5.06e-05	0.00446
regulation of protein metabolic process (GO:0051246)	2854	24	10.85	+	2.21	0.000118	0.00972
response to stress (GO:0006950)	3456	29	13.14	+	2.21	2.42e-05	0.00235
cellular macromolecule biosynthetic process (GO:0034645)	3718	31	14.14	+	2.19	1.03e-05	0.00109
negative regulation of cellular process (GO:0048523)	4576	38	17.4	+	2.18	3.89e-07	6e-05
regulation of cellular biosynthetic process (GO:0031326)	4488	37	17.06	+	2.17	7.35e-07	0.000107
macromolecule biosynthetic process (GO:0009059)	3776	31	14.36	+	2.16	1.25e-05	0.00129
regulation of biosynthetic process (GO:0009889)	4559	37	17.33	+	2.13	1.03e-06	0.000141
regulation of macromolecule metabolic process (GO:0060255)	6316	51	24.01	+	2.12	7.29e-10	1.93e-07
response to chemical (GO:0042221)	4345	34	16.52	+	2.06	1.04e-05	0.00109
macromolecule metabolic process (GO:0043170)	7831	60	29.77	+	2.02	8.6e-12	3.36e-09
positive regulation of biological process (GO:0048518)	5736	43	21.81	+	1.97	8.17e-07	0.000116
regulation of metabolic process (GO:0019222)	6818	51	25.92	+	1.97	1.17e-08	2.19e-06
regulation of biological quality (GO:0065008)	3779	28	14.37	+	1.95	0.000344	0.0236
regulation of transcription, DNA-templated (GO:0006355)	3780	28	14.37	+	1.95	0.000345	0.0236
regulation of nucleic acid-templated transcription (GO:1903506)	3802	28	14.45	+	1.94	0.000358	0.0242
regulation of RNA biosynthetic process (GO:2001141)	3810	28	14.49	+	1.93	0.000363	0.0245
regulation of nitrogen compound metabolic process (GO:0051171)	6116	44	23.25	+	1.89	1.51e-06	0.000198
regulation of primary metabolic process (GO:0080090)	6283	44	23.89	+	1.84	3.52e-06	0.000426
nitrogen compound metabolic process (GO:0006807)	8739	61	33.22	+	1.84	3.73e-10	1.06e-07
regulation of cellular metabolic process (GO:0031323)	6337	44	24.09	+	1.83	4.07e-06	0.000481
cellular biosynthetic process (GO:0044249)	4799	32	18.25	+	1.75	0.0007	0.0426
primary metabolic process (GO:0044238)	9266	61	35.23	+	1.73	5.95e-09	1.22e-06
organic substance biosynthetic process (GO:1901576)	4885	32	18.57	+	1.72	0.000807	0.0481
cellular metabolic process (GO:0044237)	9186	60	34.92	+	1.72	2.09e-08	3.89e-06
organic substance metabolic process (GO:0071704)	9581	61	36.43	+	1.67	2.87e-08	5.26e-06
metabolic process (GO:0008152)	10054	62	38.22	+	1.62	1.07e-07	1.8e-05
response to stimulus (GO:0050896)	8370	51	31.82	+	1.6	1.75e-05	0.00175
regulation of biological process (GO:0050789)	11674	63	44.38	+	1.42	2.19e-05	0.00216
regulation of cellular process (GO:0050794)	11035	57	41.95	+	1.36	0.000711	0.0431
biological regulation (GO:0065007)	12292	63	46.73	+	1.35	0.000154	0.0117
cellular process (GO:0009987)	15437	74	58.69	+	1.26	3.33e-05	0.00307
biological_process (GO:0008150)	17748	78	67.48	+	1.16	0.000284	0.0198
Unclassified (UNCLASSIFIED)	3294	2	12.52	-	0.16	0.000284	0.0199
